# Supplementary material for: Description of the immature stages of Larinus vulpes and notes on its biology (Coleoptera, Curculionidae, Lixinae)
Source: Zookeys. 2017 Jun 12;(679):107–37. doi: 10.3897/zookeys.679.12560 (PMC5523399; doi:10.3897/zookeys.679.12560)
Supplement: XML Treatment for Larinus (Larinus) vulpes [file zookeys.679.12560-treatment1.xml]

<!DOCTYPE tp:taxon-treatment
  PUBLIC "-//TaxonX//DTD Taxonomic Treatment Publishing DTD v0 20100105//EN" "tax-treatment-NSO.dtd">
<tp:taxon-treatment xmlns:tp="http://www.plazi.org/taxpub"><tp:treatment-meta><kwd-group><label>Taxon classification</label><kwd><named-content xmlns:xlink="http://www.w3.org/1999/xlink" content-type="kingdom">Animalia</named-content></kwd><kwd><named-content xmlns:xlink="http://www.w3.org/1999/xlink" content-type="order">Coleoptera</named-content></kwd><kwd><named-content xmlns:xlink="http://www.w3.org/1999/xlink" content-type="family">Curculionidae</named-content></kwd></kwd-group><mixed-citation publication-type="journal"><person-group><name><surname>Skuhrovec</surname><given-names>Jiří</given-names></name><name><surname>Volovnik</surname><given-names>Semyon</given-names></name><name><surname>Gosik</surname><given-names>Rafał</given-names></name></person-group><article-title>Description of the immature stages of <italic><tp:taxon-name><tp:taxon-name-part taxon-name-part-type="genus" reg="Larinus">Larinus</tp:taxon-name-part> <tp:taxon-name-part taxon-name-part-type="species" reg="vulpes">vulpes</tp:taxon-name-part></tp:taxon-name></italic> and notes on its biology (<tp:taxon-name><tp:taxon-name-part taxon-name-part-type="order">Coleoptera</tp:taxon-name-part></tp:taxon-name>, <tp:taxon-name><tp:taxon-name-part taxon-name-part-type="family">Curculionidae</tp:taxon-name-part></tp:taxon-name>, <tp:taxon-name><tp:taxon-name-part taxon-name-part-type="subfamily">Lixinae</tp:taxon-name-part></tp:taxon-name>)</article-title><source>Zookeys</source><day>12</day><month>6</month><year>2017</year><volume>2017</volume><issue>679</issue><fpage>107</fpage><lpage>137</lpage><pub-id pub-id-type="doi">10.3897/zookeys.679.12560</pub-id></mixed-citation></tp:treatment-meta><tp:nomenclature><tp:taxon-name>
              <tp:taxon-name-part taxon-name-part-type="genus" reg="Larinus">Larinus</tp:taxon-name-part> (<tp:taxon-name-part taxon-name-part-type="subgenus" reg="Larinus">Larinus</tp:taxon-name-part>) <tp:taxon-name-part taxon-name-part-type="species" reg="vulpes">vulpes</tp:taxon-name-part></tp:taxon-name><tp:taxon-authority>(Olivier, 1807)</tp:taxon-authority></tp:nomenclature><tp:treatment-sec sec-type="material" id="SECID0EOKAE"><title>Material examined.</title><p>
              <bold>UKRAINE</bold>: Cyrilivska Spit (locality 3 in Materials and methods), 12–29.viii.2015, 15 larvae, 16 pupae (5♂♂, 11♀♀), leg. S Volovnik.</p></tp:treatment-sec><tp:treatment-sec sec-type="description" id="SECID0EWKAE"><title>Description of mature larva.</title><p>
              <italic>Measurements</italic> (in mm, n = 15). Body length: 13.4–21.2 (mean 18.1). Body width: (meso- and metathorax) 4.03–5.01 (mean 4.46). Head width: 1.99–2.29 (mean 2.14).</p><p>
              <italic>General.</italic> Body stocky, slightly curved, rounded in cross section (Fig. <xref ref-type="fig" rid="F5">7</xref>). Cuticle densely spiculate (Figs <xref ref-type="fig" rid="F5">8–9</xref>).</p><p>
              <italic>Colouration.</italic> Head light brown or brown with a distinct pale pattern around the frontal and epicranial sutures (Fig. <xref ref-type="fig" rid="F5">7</xref>). All thoracic and abdominal segments are dark yellow with a light brown, elongate stripe on the dorsum of the pronotum (Fig. <xref ref-type="fig" rid="F5">7</xref>).</p><p>
              <italic>Vestiture.</italic> Setae on body thin, short, light yellow or orange (Figs <xref ref-type="fig" rid="F5">7–9</xref>).</p><p>
              <italic>Head capsule</italic> (Fig. <xref ref-type="fig" rid="F1">1</xref>). Head suboval, slightly longer than wide, endocarinal line weak, but long as a half-length of frons. Frontal sutures distinct, wide, and extended to the antennae. Single anterior stemma (st) distinct, in the form of a slightly pigmented spot. <italic>Des<sub>1</sub></italic> and <italic>des<sub>2</sub></italic> located in the upper part of the central part of the epicranium, <italic>des<sub>1</sub></italic> near the middle part of the epicranium and <italic>des<sub>2</sub></italic> near the side of the epicranium, <italic>des<sub>3</sub></italic> located anteriorly near the frontal suture, <italic>des<sub>4</sub></italic> located in the central part of the epicranium, <italic>des<sub>5</sub></italic> located anterolaterally; all <italic>des</italic> long, nearly subequal in length, except <italic>des<sub>4</sub></italic> distinctly shorter (Fig. <xref ref-type="fig" rid="F1">1</xref>). <italic>Fs<sub>1</sub></italic>, <italic>fs<sub>2</sub></italic> and <italic>fs<sub>3</sub></italic> placed medially, <italic>fs<sub>4</sub></italic> located anteromedially, <italic>fs<sub>4b</sub></italic> located laterally close to <italic>fs<sub>4</sub></italic>; and <italic>fs<sub>5</sub></italic> located anterolaterally, close to the epistoma; all setae very long to long, only <italic>fs<sub>4b</sub></italic> and <italic>fs<sub>5</sub></italic> medium, distinctly shorter than very long <italic>fs<sub>1-4</sub></italic> (Fig. <xref ref-type="fig" rid="F1">1</xref>). <italic>Les<sub>1–2</sub></italic> and <italic>ves<sub>1–2</sub></italic> very long, as long as <italic>des<sub>5</sub></italic>. Epicranial area with two sensilla, one upper <italic>des<sub>1</sub></italic> and the second in upper part of posterior; and also with 3 <italic>pes</italic> in line with upper <italic>des<sub>2</sub></italic>.</p><p>
              <italic><tp:taxon-name><tp:taxon-name-part taxon-name-part-type="genus" reg="Antennae">Antennae</tp:taxon-name-part></tp:taxon-name></italic> located at the end of the frontal suture on each side, membranous and slightly convex basal article bearing one conical sensorium, relatively long; basal membranous article with 5 sensilla, different in both shape and length (Fig. <xref ref-type="fig" rid="F3">4</xref>).</p><!--PageBreak--><p>
              <italic>Clypeus</italic> (Fig. <xref ref-type="fig" rid="F2">2</xref>) trapezoid-shaped, approximately twice as wide as long, with two relatively long <italic>cls</italic>, <italic>cls<sub>2</sub></italic> slightly shorter than <italic>cls<sub>1</sub></italic>, localized posterolaterally and 1 sensillum located close to <italic>cls<sub>1</sub></italic>; anterior margin concave.</p><p>
              <italic>Mouth parts.</italic> Labrum (Fig. <xref ref-type="fig" rid="F2">2</xref>) approximately twice as wide as long, with 3 pairs of piliform <italic>lms</italic>, of different lengths; <italic>lms<sub>3</sub></italic> distinctly shorter than very long <italic>lms<sub>1</sub></italic> and long <italic>lms<sub>2</sub></italic>; <italic>lms<sub>1</sub></italic> located close to the margin with clypeus, <italic>lms<sub>2</sub></italic> located anteromedially, and <italic>lms<sub>3</sub></italic> located anterolaterally; anterior margin bisinuate. Epipharynx (Fig. <xref ref-type="fig" rid="F2">3</xref>) with 4 blunt, finger-like <italic>als</italic>, unequal in length, <italic>als<sub>1–2</sub></italic> shorter than <italic>als<sub>3–4</sub></italic>; 3 <italic>ams</italic>: <italic>ams<sub>1</sub></italic> and <italic>ams<sub>2</sub></italic> distinctly thinner than <italic>ams<sub>3</sub></italic>; <italic>ams<sub>1</sub></italic> and <italic>ams<sub>2</sub></italic> piliform, <italic>ams<sub>3</sub></italic> blunt, finger-like; 2 <italic>mes</italic> and one sensillum close to <italic>mes<sub>2</sub></italic>; <italic>mes<sub>1</sub></italic> distinctly smaller than <italic>mes<sub>2</sub></italic>, both located close to lr; labral rods (lr) elongated, slightly diverging on distal half. Mandibles (Fig. <xref ref-type="fig" rid="F3">5</xref>) relatively broad, bifid, teeth of unequal height; slightly truncate; both <italic>mds</italic> relatively long, piliform. Maxilla (Fig. <xref ref-type="fig" rid="F4">6</xref>) stipes with 2 <italic>stps</italic>, 2 <italic>pfs</italic>, and 1 <italic>mbs</italic>; both <italic>stps</italic> and <italic>pfs<sub>2</sub></italic> very long and 1.5 times longer than long <italic>pfs<sub>1</sub></italic>, <italic>mbs</italic> very short; mala with 9 bacilliform <italic>dms<sub>1-9</sub></italic>; 5 short <italic>vms<sub>1-5</sub></italic>, in two sizes: 2 <italic>vms</italic> short, and 3 very short; all <italic>vms</italic> distinctly shorter than <italic>dms.</italic> Maxillary palpi with two palpomeres; basal palpomere with 1 short <italic>mxps</italic> and two sensilla; length ratio of basal and distal palpomeres: 1:0.9; distal palpomere with one sensillum and a group of conical, apical sensorial papillae. Praelabium (Fig. <xref ref-type="fig" rid="F4">6</xref>) heart-shaped, with 1 relatively long <italic>prms</italic>; ligula with sinuate margin and 2 piliform very short <italic>ligs</italic>, unequal in length; premental sclerite V-shaped clearly visible. Labial palpi with two palpomeres; length ratio of basal and distal palpomeres: 1:0.9; distal palpomere with one sensillum and short, apical sensorial papillae; basal palpomere with 1 ventral sensillum. Postlabium (Fig. <xref ref-type="fig" rid="F4">6</xref>) with 4 <italic>pms</italic>, 1 <italic>pms</italic> located anteriorly, and 3 <italic>pms</italic> laterally; very long, almost of equal length; surface of postlabium densely covered by distinct asperities.</p><p>
              <italic>Thorax.</italic> Prothorax larger than meso- and metathorax. Meso- and metathorax distinctly wider than abdominal segments I–IV. Spiracle unicameral. Cuticle densely spiculate and with distinct thorn-like cuticular processes, primarily on dorsal parts but also on pleural parts (Fig. <xref ref-type="fig" rid="F5">7</xref>). Prothorax (Fig. <xref ref-type="fig" rid="F6">10</xref>) with ca. 30–35 relatively long to short <italic>prns</italic> unequal in length, 25 on pigmented pronotal sclerite, which is subdivided medially into two triangular plates, next 5–10 <italic>prns</italic> placed below; 20 relatively long <italic>ps</italic> also on pigmented sclerite, and 12 relatively long <italic>eus.</italic> Mesothorax (Fig. <xref ref-type="fig" rid="F6">10</xref>) with 3 short <italic>prs</italic>; 13 relatively long to short <italic>pds</italic>; 6–7 relatively long to short <italic>as</italic>; 6 relatively long to short <italic>ss</italic> on pigmented sclerite; 6–9 relatively long to short <italic>eps</italic> on pigmented sclerite; 14 relatively long to short <italic>ps</italic> on pigmented sclerite and 12 relatively long to long <italic>eus.</italic> Chaetotaxy of meso- and metathorax (Fig. <xref ref-type="fig" rid="F6">10</xref>) almost identical, but some specimens partly variable in the exact count of setae. Each pedal area of the thoracic segments well separated and pigmented, with 10 long <italic>pda</italic> on pigmented sclerite, unequal in length.</p><p>
              <italic>Abdomen.</italic> Abdominal segments I–IV of almost equal length, subsequent abdominal segments decreasing gradually to the terminal parts of the body. Abdominal segment X reduced to four anal lobes of unequal size, the dorsal being distinctly the largest, the lateral pair equal in size, and the ventral lobe very small. Anus located <!--PageBreak--><!--PageBreak-->terminally. Spiracles unicameral, the eight abdominal spiracles located laterally, close to the anterior margin of abdominal segments I–VIII. Cuticle also densely spiculate and with distinct thorn-like cuticular processes, primarily on dorsal parts but also on pleural parts (Figs <xref ref-type="fig" rid="F5">8–9</xref>). Abdominal segments I–VII (Figs <xref ref-type="fig" rid="F6">11–12</xref>) with 2 relatively <!--PageBreak-->long to short <italic>prs</italic>; 13 relatively long to short <italic>pds</italic>, 10 <italic>pds</italic> in line, and 3 <italic>pds</italic> in the below part partly anteriorly; 7 relatively long to short <italic>ss</italic>, 5 <italic>ss</italic> under <italic>pds</italic> (abdominal segment VII only with 3 setae), and 2 <italic>ss</italic> in below part of dorsal lobe; 13 (10–14) relatively long <!--PageBreak--><!--PageBreak-->to short <italic>eps</italic> on pigmented sclerite (only on abdominal segments I–II); 9 relatively long <italic>ps</italic> of unequal length; 2 short <italic>lsts</italic> and 2 short <italic>eus.</italic> Abdominal segment VIII (Fig. <xref ref-type="fig" rid="F6">12</xref>) with 2 relatively long <italic>prs</italic>; 10 relatively long to long <italic>pds</italic> in line; 2 relatively long <italic>ss</italic> in below part of dorsal lobe; 13 relatively long to short <italic>eps</italic>; 9 relatively long <italic>ps</italic> of unequal length; 2 short <italic>lsts</italic> and 2 short <italic>eus.</italic> Abdominal segment IX (Fig. <xref ref-type="fig" rid="F6">12</xref>) with 7 <italic>ds</italic> (6 long <italic>ds</italic> near posterior margin, and 1 short <italic>ds</italic> medially); 13 relatively long to long <italic>ps</italic>; and 2 relatively long and 2 short <italic>sts.</italic> Abdominal segment X (Fig. <xref ref-type="fig" rid="F6">12</xref>) with 2 very short setae (<italic>ts</italic>) on each lateral anal lobe, and 1 very short seta (<italic>ts</italic>) on dorsal anal lobe.</p></tp:treatment-sec><tp:treatment-sec sec-type="description" id="SECID0EIZAE"><title>Description of pupa.</title><p>
              <italic>Measurements</italic> (in mm; 5 ♂♂, 11 ♀♀). Body length: ♂ 11.8–13.2 (mean 12.5), ♀ 12.6–15.2 (mean 14.0). Body width: ♂ 6.5–7.8 (mean 6.8), ♀ 7.0–8.20 (mean 7.5). Thorax width: ♂ 4.6–4.9 (mean 4.7), ♀ 4.8–5.1 (mean 4.9). Head width: ♂ 1.8–2.0, ♀ 1.9–2.2.</p><p>
              <italic>Colouration.</italic> All thoracic and abdominal segments light yellow or greenish-white. Cuticle smooth, except thorn-like processes on abdominal segments III–VIII.</p><p>
              <italic>Morphology</italic> (Figs <xref ref-type="fig" rid="F7">13</xref>–<xref ref-type="fig" rid="F8">20</xref>). Body moderately slender and elongated. Rostrum long, approximately 2.5 times as long as wide, extended to mesocoxae. <tp:taxon-name><tp:taxon-name-part taxon-name-part-type="genus" reg="Antennae">Antennae</tp:taxon-name-part></tp:taxon-name> relatively long and slender. Pronotum 2.5 times as wide as long. Meso- and metanotum of equal length. Abdominal segments I–V of equal length, abdominal segments V–VII diminish gradually, abdominal segment VIII almost semi-circular, and abdominal segment IX distinctly smaller than other segments. Urogomphi very short, almond-shaped with acute sclerotised apexes. Spiracles placed dorso-laterally; 5 pairs functional on abdominal segments I–V and one atrophied on abdominal segment VI, on next abdominal segments spiracles invisible. Sexual dimorphism visible in the structure of abdominal segment IX: gonotheca of ♀ divided (Fig. <xref ref-type="fig" rid="F8">19</xref>), ♂ undivided (Fig. <xref ref-type="fig" rid="F8">20</xref>).</p><p>
              <italic>Chaetotaxy</italic> (Figs <xref ref-type="fig" rid="F7">13</xref>–<xref ref-type="fig" rid="F8">20</xref>). Setae distinct, of different length, light brown. Head capsule includes 1 vertical seta (<italic>vs</italic>); 3 super-orbital setae (<italic>sos<sub>1–3</sub></italic>) (equal in length); 1 orbital seta (<italic>os</italic>) and 4 post-antennal setae (<italic>pas<sub>1–4</sub></italic>) (equal in length). Rostrum with 8 rostral setae (<italic>rs<sub>1–8</sub></italic>) (different in length); <italic>rs<sub>1–4</sub></italic> located apically, <italic>rs<sub>5–7</sub></italic> latero-apically, and <italic>rs<sub>8</sub></italic> latero-medially. Mandibular theca with 1 epistomal seta (<italic>es</italic>). Setae on head capsule and rostrum straight or slightly curved, shorter than setae on pronotum. Pronotum with many setae, which created a characteristic pattern that consisted of: 1 super apical seta (<italic>sas</italic>), 4 super lateral setae (<italic>sls<sub>1–4</sub></italic>) (equal in length), distributed along a horizontal line, 3 discal setae (<italic>ds<sub>1–3</sub></italic>) equal in length, forming a group medially, and 21 posterolateral setae (<italic>pls<sub>1–21</sub></italic>) (different in length) of which: <italic>pls<sub>1–11</sub></italic> located along posterior margin of pronotum and next 10 setae (<italic>pls<sub>12–21</sub></italic>) form groups ventrally. Lateral setae in two groups; <italic>ls<sub>1–5</sub></italic> located more or less along margin of pronotum, next five (<italic>ls<sub>6–10</sub></italic>) form a group (sometimes covered by antennae). Setae on pronotum different in length: <italic>pls<sub>1–11</sub></italic> the longest, <italic>ds<sub>1–3</sub></italic> the shortest (Fig. <xref ref-type="fig" rid="F8">16</xref>). Prolegs with 5 trochanter setae (<italic>trs<sub>1–5</sub></italic>). Mesonotum with 14 setae (<italic>d<sub>1–14</sub></italic>): <italic>d<sub>1–3</sub></italic> located anteromedially, <italic>d<sub>4</sub></italic> posteromedially and <italic>d<sub>5–14</sub></italic> mediolaterally. Metanotum with 14 setae (<italic>d<sub>1–14</sub></italic>): <italic>d<sub>1–3</sub></italic> located anteromedially, <italic>d<sub>4–14</sub></italic> form a line medially (Fig. <xref ref-type="fig" rid="F8">16</xref>). Apex of femora with 3 or 4 long femoral setae (<italic>fes</italic>) (Fig. <xref ref-type="fig" rid="F8">18</xref>). Setae on abdominal segments various in size, sometimes replaced by thorn-like cuticu<!--PageBreak--><!--PageBreak--><!--PageBreak-->lar processes; a reason the exact number of setae remained difficult to precisely determine. Approximately 40 setae are on dorsal parts of each of abdominal segments I and II, and approximately 30 on each of abdominal segments III–VIII. Generally: 4–6 very short setae placed along anterior margin of each segment, next 20 long and short setae (or ca. 10 long setae and ca. 10 thorn-like cuticular processes) form a regular, horizontal line on median parts; next approximately 15 thin setae form groups dorsolaterally on each segment. Some small setae are replaced by thorn-like cuticular processes, which increase gradually from abdominal segment III to VII. Cuticular processes on abdominal segment VIII distinctly smaller than those on abdominal segments VI and VII. Abdominal segment VIII with 5 small setae along anterior margin, 6 medium size setae and some small cuticular processes medially. Abdominal segments I–VIII with approximately 20 thin setae (<italic>l<sub>1–20</sub></italic>) laterally (Fig. <xref ref-type="fig" rid="F8">18</xref>); ventral parts of abdominal segments I–VIII with 3 setae located medially or medio-laterally. Abdominal segment IX with 5 short setae, located ventrally along anterior margin of segment, and next single seta on gonothecae. External parts of urogomphi are densely covered by thin setae.</p><fig id="F1" position="float" orientation="portrait"><label>Figure 1.</label><caption><p>
          <italic><tp:taxon-name><tp:taxon-name-part taxon-name-part-type="genus" reg="Larinus">Larinus</tp:taxon-name-part> <tp:taxon-name-part taxon-name-part-type="species" reg="vulpes">vulpes</tp:taxon-name-part></tp:taxon-name></italic> mature larva head, frontal view. Abbreviations: <italic>des</italic> – dorsal epicranial s., <italic>fs</italic> – frontal epicranial s., <italic>les</italic> – lateral epicranial s., <italic>ves</italic> – ventral epicranial s., at – antenna, st – stemma. Scale bar 1 mm.</p></caption><graphic xmlns:xlink="http://www.w3.org/1999/xlink" xlink:href="zookeys-679-107-g001.jpg" position="float" orientation="portrait" xlink:type="simple" id="oo_140101.jpg"/></fig><fig id="F2" position="float" orientation="portrait"><label>Figures 2–3.</label><caption><p>
          <italic><tp:taxon-name><tp:taxon-name-part taxon-name-part-type="genus" reg="Larinus">Larinus</tp:taxon-name-part> <tp:taxon-name-part taxon-name-part-type="species" reg="vulpes">vulpes</tp:taxon-name-part></tp:taxon-name></italic> mature larva, mouth parts. <bold>2</bold> Labrum and clypeus <bold>3</bold> Epipharynx. Abbreviations: <italic>ams</italic> – anteromedial s., <italic>als</italic> – anteriolateral s., <italic>cls</italic> – clypeal s., <italic>mes</italic> – median s., <italic>lms</italic> – labral s., lr – labral rods. Scale bar 0.2 mm.</p></caption><graphic xmlns:xlink="http://www.w3.org/1999/xlink" xlink:href="zookeys-679-107-g002.jpg" position="float" orientation="portrait" xlink:type="simple" id="oo_140102.jpg"/></fig><fig id="F3" position="float" orientation="portrait"><label>Figures 4–5.</label><caption><p>
          <italic><tp:taxon-name><tp:taxon-name-part taxon-name-part-type="genus" reg="Larinus">Larinus</tp:taxon-name-part> <tp:taxon-name-part taxon-name-part-type="species" reg="vulpes">vulpes</tp:taxon-name-part></tp:taxon-name></italic> mature larva, antenna, and mouth parts. <bold>4</bold> Antenna <bold>5</bold> Right mandible (<italic>mds</italic> – mandible dorsal s.). Scale bars 0.05 mm (<bold>4</bold>) and 0.5 mm (<bold>5</bold>).</p></caption><graphic xmlns:xlink="http://www.w3.org/1999/xlink" xlink:href="zookeys-679-107-g003.jpg" position="float" orientation="portrait" xlink:type="simple" id="oo_140103.jpg"/></fig><fig id="F4" position="float" orientation="portrait"><label>Figure 6.</label><caption><p>
          <italic><tp:taxon-name><tp:taxon-name-part taxon-name-part-type="genus" reg="Larinus">Larinus</tp:taxon-name-part> <tp:taxon-name-part taxon-name-part-type="species" reg="vulpes">vulpes</tp:taxon-name-part></tp:taxon-name></italic> larval mouthparts, maxillolabial complex, ventral view: right maxilla. Abbreviations: <italic>dms</italic> – dorsal malar s., <italic>vms</italic> – ventral malar s., <italic>mpxs</italic> – maxillary palps s., <italic>mbs</italic> – basioventral s., <italic>pfs</italic> – palpiferal s., <italic>stps</italic> – stipital s.), prementum and postmentum, ventral view (<italic>prms</italic> – premental s., <italic>pms</italic> – postmental s., <italic>ligs</italic> – ligular s.). Scale bar 1 mm.</p></caption><graphic xmlns:xlink="http://www.w3.org/1999/xlink" xlink:href="zookeys-679-107-g004.jpg" position="float" orientation="portrait" xlink:type="simple" id="oo_140104.jpg"/></fig><fig id="F5" position="float" orientation="portrait"><label>Figure 7–9.</label><caption><p>
          <italic><tp:taxon-name><tp:taxon-name-part taxon-name-part-type="genus" reg="Larinus">Larinus</tp:taxon-name-part> <tp:taxon-name-part taxon-name-part-type="species" reg="vulpes">vulpes</tp:taxon-name-part></tp:taxon-name></italic> mature larva. <bold>7</bold> Habitus, lateral view. Scale bar: 2 mm. <bold>8</bold> Detail lateral view on dorsum of abdominal segment I with densely spiculate cuticle <bold>9</bold> Detail lateral view on dorsum of abdominal segment VIII–IX.</p></caption><graphic xmlns:xlink="http://www.w3.org/1999/xlink" xlink:href="zookeys-679-107-g005.jpg" position="float" orientation="portrait" xlink:type="simple" id="oo_140105.jpg"/></fig><fig id="F6" position="float" orientation="portrait"><label>Figures 10–12.</label><caption><p>
          <italic><tp:taxon-name><tp:taxon-name-part taxon-name-part-type="genus" reg="Larinus">Larinus</tp:taxon-name-part> <tp:taxon-name-part taxon-name-part-type="species" reg="vulpes">vulpes</tp:taxon-name-part></tp:taxon-name></italic> mature larva, habitus. <bold>10</bold> Lateral view of thoracic segments <bold>11</bold> Lateral view of abdominal segment I <bold>12</bold> Lateral view of abdominal segments VII-X. Abbreviations: <italic>prns</italic> – pronotal s., <italic>prs</italic> – prodorsal s., <italic>pds</italic> – postdorsal s., <italic>as</italic> – alar s., <italic>ss</italic> – spiracular s., <italic>eps</italic> – epipleural s., <italic>ps</italic> – pleural s., <italic>pda</italic> – pedal s., <italic>lsts</italic> – laterosternal s., <italic>eus</italic> – eusternal s., <italic>ds</italic> – dorsal s., <italic>sts</italic> – sternal s., Th1-3 – number of thoracic segments, Ab1-10 – number of abdominal seg. Scale bar 2 mm.</p></caption><graphic xmlns:xlink="http://www.w3.org/1999/xlink" xlink:href="zookeys-679-107-g006.jpg" position="float" orientation="portrait" xlink:type="simple" id="oo_140106.jpg"/></fig><fig id="F7" position="float" orientation="portrait"><label>Figures 13–15.</label><caption><p>
          <italic><tp:taxon-name><tp:taxon-name-part taxon-name-part-type="genus" reg="Larinus">Larinus</tp:taxon-name-part> <tp:taxon-name-part taxon-name-part-type="species" reg="vulpes">vulpes</tp:taxon-name-part></tp:taxon-name></italic> pupa habitus. <bold>13</bold> Dorsal view <bold>14</bold> Lateral view <bold>15</bold> Ventral view. Abbreviations: Ab1-9 – number of abdominal segments, Th1-3 – number of thoracic segments, ur – urogomphi. Scale bar 5 mm.</p></caption><graphic xmlns:xlink="http://www.w3.org/1999/xlink" xlink:href="zookeys-679-107-g007.jpg" position="float" orientation="portrait" xlink:type="simple" id="oo_140107.jpg"/></fig><fig id="F8" position="float" orientation="portrait"><label>Figures 16–20.</label><caption><p>
          <italic><tp:taxon-name><tp:taxon-name-part taxon-name-part-type="genus" reg="Larinus">Larinus</tp:taxon-name-part> <tp:taxon-name-part taxon-name-part-type="species" reg="vulpes">vulpes</tp:taxon-name-part></tp:taxon-name></italic> pupa chaetotaxy. <bold>16</bold> Dorsal view <bold>17</bold> Head and rostrum <bold>18</bold> Lateral view of abdominal segments 3–7 <bold>19</bold> Ventral view of lasts abdominal segments of female <bold>20</bold> Ventral view of lasts abdominal segments of male. Abbreviations: Ab1-9 – number of abdominal segments, Th1-3 – number of thoracic segments, ur – urogomphies. Setae: <italic>sas</italic> – super apical, <italic>l</italic>, <italic>ls</italic> – lateral, <italic>sls</italic> – super lateral, <italic>d</italic> – dorsal, <italic>ds</italic> – discal, <italic>pls</italic> – posterolateral, <italic>v</italic> – ventral, <italic>vs</italic> – vertical, <italic>sos</italic> – super orbital, <italic>os</italic> – orbital, <italic>pas</italic> – postantennal, <italic>rs</italic> – rostral, <italic>es</italic> – epistomal, <italic>fes</italic> – femoral. Scale bars 5 mm (<bold>16–18</bold>), and 2 mm (<bold>19–20</bold>).</p></caption><graphic xmlns:xlink="http://www.w3.org/1999/xlink" xlink:href="zookeys-679-107-g008.jpg" position="float" orientation="portrait" xlink:type="simple" id="oo_140108.jpg"/></fig></tp:treatment-sec><tp:treatment-sec sec-type="comparisons" id="SECID0ERJAG"><title>Comparison with larvae of other <italic><tp:taxon-name><tp:taxon-name-part taxon-name-part-type="genus" reg="Larinus">Larinus</tp:taxon-name-part></tp:taxon-name></italic> species.</title><p>To date, larvae of 16 <italic><tp:taxon-name><tp:taxon-name-part taxon-name-part-type="genus" reg="Larinus">Larinus</tp:taxon-name-part></tp:taxon-name></italic> species have been described (<xref ref-type="bibr" rid="B9">Gardner 1934</xref>; <xref ref-type="bibr" rid="B48">Scherf 1964</xref>; <xref ref-type="bibr" rid="B30">Lee and Morimoto 1988</xref>; <xref ref-type="bibr" rid="B45">Nikulina et al. 2004</xref>; <xref ref-type="bibr" rid="B67">Zotov 2009a</xref>, <xref ref-type="bibr" rid="B69">2010</xref>; <xref ref-type="bibr" rid="B11">Gosik and Skuhrovec 2011</xref>; <xref ref-type="bibr" rid="B44">Nikulina and Gültekin 2014</xref>), while detailed descriptions of the pupae are known for only 8 <italic><tp:taxon-name><tp:taxon-name-part taxon-name-part-type="genus" reg="Larinus">Larinus</tp:taxon-name-part></tp:taxon-name></italic> species (<xref ref-type="bibr" rid="B67">Zotov 2009a</xref>, <xref ref-type="bibr" rid="B69">2010</xref>; <xref ref-type="bibr" rid="B11">Gosik and Skuhrovec 2011</xref>; <xref ref-type="bibr" rid="B44">Nikulina and Gültekin 2014</xref>). The comparison with previously described immatures of some other species, primarily of <tp:taxon-name><tp:taxon-name-part taxon-name-part-type="genus" reg="Larinus">L.</tp:taxon-name-part> (<tp:taxon-name-part taxon-name-part-type="subgenus" reg="Phyllonomeus">Phyllonomeus</tp:taxon-name-part>) <tp:taxon-name-part taxon-name-part-type="species" reg="saussureae">saussureae</tp:taxon-name-part></tp:taxon-name> Marshall, 1924 (<xref ref-type="bibr" rid="B9">Gardner 1934</xref>), <tp:taxon-name><tp:taxon-name-part taxon-name-part-type="genus" reg="Larinus">L.</tp:taxon-name-part> (<tp:taxon-name-part taxon-name-part-type="subgenus" reg="Phyllonomeus">Phyllonomeus</tp:taxon-name-part>) <tp:taxon-name-part taxon-name-part-type="species" reg="carlinae">carlinae</tp:taxon-name-part></tp:taxon-name> (Olivier, 1807) (as <italic><tp:taxon-name><tp:taxon-name-part taxon-name-part-type="genus" reg="Larinus">L.</tp:taxon-name-part> <tp:taxon-name-part taxon-name-part-type="species" reg="planus">planus</tp:taxon-name-part></tp:taxon-name></italic> F.) and <tp:taxon-name><tp:taxon-name-part taxon-name-part-type="genus" reg="Larinus">L.</tp:taxon-name-part> (<tp:taxon-name-part taxon-name-part-type="subgenus" reg="Phyllonomeus">Phyllonomeus</tp:taxon-name-part>) <tp:taxon-name-part taxon-name-part-type="species" reg="iaceae">iaceae</tp:taxon-name-part></tp:taxon-name> (Fabricius, 1775) (both in <xref ref-type="bibr" rid="B48">Scherf 1964</xref>), was somewhat problematic because of missing details of chaetotaxy and/or absence of quality drawings; therefore, a comparison of these three species with other known <italic><tp:taxon-name><tp:taxon-name-part taxon-name-part-type="genus" reg="Larinus">Larinus</tp:taxon-name-part></tp:taxon-name></italic> species was not possible to the level of detail required to incorporate them in the key (see Key to the immature stages of the <italic><tp:taxon-name><tp:taxon-name-part taxon-name-part-type="genus" reg="Larinus">Larinus</tp:taxon-name-part></tp:taxon-name></italic>). <xref ref-type="bibr" rid="B30">Lee and Morimoto (1988)</xref> provide a general larval description of the genus <italic><tp:taxon-name><tp:taxon-name-part taxon-name-part-type="genus" reg="Larinus">Larinus</tp:taxon-name-part></tp:taxon-name></italic> based on two species: <tp:taxon-name><tp:taxon-name-part taxon-name-part-type="genus" reg="Larinus">L.</tp:taxon-name-part> (<tp:taxon-name-part taxon-name-part-type="subgenus" reg="Phyllonomeus">Phyllonomeus</tp:taxon-name-part>) <tp:taxon-name-part taxon-name-part-type="species" reg="latissimus">latissimus</tp:taxon-name-part></tp:taxon-name> Roelofs, 1873 and <tp:taxon-name><tp:taxon-name-part taxon-name-part-type="genus" reg="Larinus">L.</tp:taxon-name-part> (<tp:taxon-name-part taxon-name-part-type="subgenus" reg="Phyllonomeus">Phyllonomeus</tp:taxon-name-part>) <tp:taxon-name-part taxon-name-part-type="species" reg="meleagris">meleagris</tp:taxon-name-part></tp:taxon-name> Petri, 1907. However, they did not present any differences between these two species (see aggregation of both species in the key at dichotomy 12).</p><p>According to <xref ref-type="bibr" rid="B35">May (1993)</xref>, the increased number of <italic>pds</italic> on the meso- and metathorax and abdominal segments I–VII and of setae on the epipharyngeal lining (<italic>als</italic>) (i.e., more than the most frequent number of setae in weevils) are diagnostic of the mature larva of the subfamily <tp:taxon-name><tp:taxon-name-part taxon-name-part-type="subfamily">Lixinae</tp:taxon-name-part></tp:taxon-name>. The following descriptions of mature larvae from the tribe <tp:taxon-name><tp:taxon-name-part taxon-name-part-type="genus" reg="Lixini">Lixini</tp:taxon-name-part></tp:taxon-name> confirmed this diagnosis: genus <italic><tp:taxon-name><tp:taxon-name-part taxon-name-part-type="genus" reg="Larinus">Larinus</tp:taxon-name-part></tp:taxon-name></italic> (<xref ref-type="bibr" rid="B48">Scherf 1964</xref>; <xref ref-type="bibr" rid="B30">Lee and Morimoto 1988</xref>; <xref ref-type="bibr" rid="B45">Nikulina et al. 2004</xref>; <xref ref-type="bibr" rid="B67">Zotov 2009a</xref>, <xref ref-type="bibr" rid="B69">2010</xref>; <xref ref-type="bibr" rid="B11">Gosik and Skuhrovec 2011</xref>; <xref ref-type="bibr" rid="B44">Nikulina and Gültekin 2014</xref>); genus <italic><tp:taxon-name><tp:taxon-name-part taxon-name-part-type="genus" reg="Lixus">Lixus</tp:taxon-name-part></tp:taxon-name></italic> (<xref ref-type="bibr" rid="B48">Scherf 1964</xref>; <xref ref-type="bibr" rid="B30">Lee and Morimoto 1988</xref>; <xref ref-type="bibr" rid="B36">May 1994</xref>; <xref ref-type="bibr" rid="B41">Nikulina 2001</xref>, <xref ref-type="bibr" rid="B42">2007</xref>; <xref ref-type="bibr" rid="B67">Zotov 2009a</xref>, <xref ref-type="bibr" rid="B68">b</xref>; <xref ref-type="bibr" rid="B43">Nikulina and Gültekin 2011</xref>; <xref ref-type="bibr" rid="B12">Gosik and Wanat 2014</xref>; <xref ref-type="bibr" rid="B52">Skuhrovec and Volovnik 2015</xref>; <xref ref-type="bibr" rid="B59">Trnka et al. 2016</xref>); and <italic><tp:taxon-name><tp:taxon-name-part taxon-name-part-type="genus" reg="Rhinocyllus">Rhinocyllus</tp:taxon-name-part> <tp:taxon-name-part taxon-name-part-type="species" reg="conicus">conicus</tp:taxon-name-part></tp:taxon-name></italic> (<xref ref-type="bibr" rid="B36">May 1994</xref>), in addition to descriptions of all known species from the tribe <tp:taxon-name><tp:taxon-name-part taxon-name-part-type="tribe">Cleonini</tp:taxon-name-part></tp:taxon-name> (<xref ref-type="bibr" rid="B70">Zotov 2011</xref>; <xref ref-type="bibr" rid="B53">Stejskal et al. 2014</xref>; <xref ref-type="bibr" rid="B58">Trnka et al. 2015</xref>). For a proper comparison of both <!--PageBreak-->tribes, including a key and detailed generic studies, further descriptions of immature stages of several <tp:taxon-name><tp:taxon-name-part taxon-name-part-type="tribe">Cleonini</tp:taxon-name-part></tp:taxon-name> would be required.</p><p>
              <xref ref-type="bibr" rid="B12">Gosik and Wanat (2014)</xref>, in a precise general description of the larvae of the tribe <tp:taxon-name><tp:taxon-name-part taxon-name-part-type="genus" reg="Lixini">Lixini</tp:taxon-name-part></tp:taxon-name>, summarized the tribe by 16 character sets (for details, see <xref ref-type="bibr" rid="B12">Gosik and Wanat 2014</xref>), but some of these characters (primarily chaetotaxy on the body) do not correspond exactly with most <italic><tp:taxon-name><tp:taxon-name-part taxon-name-part-type="genus" reg="Larinus">Larinus</tp:taxon-name-part></tp:taxon-name></italic> species from the nominotypical subgenus, including the recently described <italic><tp:taxon-name><tp:taxon-name-part taxon-name-part-type="genus" reg="Larinus">L.</tp:taxon-name-part> <tp:taxon-name-part taxon-name-part-type="species" reg="vulpes">vulpes</tp:taxon-name-part></tp:taxon-name></italic>. The species from the <tp:taxon-name><tp:taxon-name-part taxon-name-part-type="infraspecific-rank">subgenus</tp:taxon-name-part> <tp:taxon-name-part taxon-name-part-type="subgenus" reg="Larinus">Larinus</tp:taxon-name-part></tp:taxon-name> (except <italic><tp:taxon-name><tp:taxon-name-part taxon-name-part-type="genus" reg="Larinus">L.</tp:taxon-name-part> <tp:taxon-name-part taxon-name-part-type="species" reg="idoneus">idoneus</tp:taxon-name-part></tp:taxon-name></italic> Gyllenhal, 1835 and <italic><tp:taxon-name><tp:taxon-name-part taxon-name-part-type="genus" reg="Larinus">L.</tp:taxon-name-part> <tp:taxon-name-part taxon-name-part-type="species" reg="latus">latus</tp:taxon-name-part></tp:taxon-name></italic> (Herbst, 1783)) had very high counts of larval body setae; e.g., pronotum with more than 25 setae and postdorsum on meso- and metathorax and also on abdominal segments I–VII with more than 12 setae (see details in Key to the immature stages of the <italic><tp:taxon-name><tp:taxon-name-part taxon-name-part-type="genus" reg="Larinus">Larinus</tp:taxon-name-part></tp:taxon-name></italic> and Table <xref ref-type="table" rid="T1">1</xref>). The pupal number of setae was identical to that of all known pupae of species from the <tp:taxon-name><tp:taxon-name-part taxon-name-part-type="infraspecific-rank">subgenus</tp:taxon-name-part> <tp:taxon-name-part taxon-name-part-type="subgenus" reg="Larinus">Larinus</tp:taxon-name-part></tp:taxon-name> (except <italic><tp:taxon-name><tp:taxon-name-part taxon-name-part-type="genus" reg="Larinus">L.</tp:taxon-name-part> <tp:taxon-name-part taxon-name-part-type="species" reg="idoneus">idoneus</tp:taxon-name-part></tp:taxon-name></italic>) with a pronotum with 25 or even more setae (see details in Key to the immature stages of the <italic><tp:taxon-name><tp:taxon-name-part taxon-name-part-type="genus" reg="Larinus">Larinus</tp:taxon-name-part></tp:taxon-name></italic> and Table <xref ref-type="table" rid="T2">2</xref>). Morphological characters of larvae and pupae distinctly separated the <tp:taxon-name><tp:taxon-name-part taxon-name-part-type="infraspecific-rank">subgenus</tp:taxon-name-part> <tp:taxon-name-part taxon-name-part-type="subgenus" reg="Larinus">Larinus</tp:taxon-name-part></tp:taxon-name> from the other subgenera <italic><tp:taxon-name><tp:taxon-name-part taxon-name-part-type="genus" reg="Phyllonomeus">Phyllonomeus</tp:taxon-name-part></tp:taxon-name></italic> Gistel, 1856 and <italic><tp:taxon-name><tp:taxon-name-part taxon-name-part-type="genus" reg="Larinomesius">Larinomesius</tp:taxon-name-part></tp:taxon-name></italic> Reitter, 1924. Only two species (<italic><tp:taxon-name><tp:taxon-name-part taxon-name-part-type="genus" reg="Larinus">L.</tp:taxon-name-part> <tp:taxon-name-part taxon-name-part-type="species" reg="idoneus">idoneus</tp:taxon-name-part></tp:taxon-name></italic> and <italic><tp:taxon-name><tp:taxon-name-part taxon-name-part-type="genus" reg="Larinus">L.</tp:taxon-name-part> <tp:taxon-name-part taxon-name-part-type="species" reg="latus">latus</tp:taxon-name-part></tp:taxon-name></italic>) from the nominotypical subgenus did not correspond with the described chaetotaxy, which could be explained considering three hypotheses: (1) the nominotypical subgenus can be divided into two distinct groups, (2) these two species do not belong in this subgenus, or (3) these species show a peculiar autapomorphy; a change in a setal number can be a mere convergence (or coincidence). To solve this problem further morphological and molecular studies would be necessary.</p><p>The immature stages of <italic><tp:taxon-name><tp:taxon-name-part taxon-name-part-type="genus" reg="Larinus">L.</tp:taxon-name-part> <tp:taxon-name-part taxon-name-part-type="species" reg="vulpes">vulpes</tp:taxon-name-part></tp:taxon-name></italic> had the closest affinity to the larvae of <tp:taxon-name><tp:taxon-name-part taxon-name-part-type="genus" reg="Larinus">L.</tp:taxon-name-part> (<tp:taxon-name-part taxon-name-part-type="subgenus" reg="Larinus">L.</tp:taxon-name-part>) <tp:taxon-name-part taxon-name-part-type="species" reg="inaequalicollis">inaequalicollis</tp:taxon-name-part></tp:taxon-name> Capiomont, 1874 and <tp:taxon-name><tp:taxon-name-part taxon-name-part-type="genus" reg="Larinus">L.</tp:taxon-name-part> (<tp:taxon-name-part taxon-name-part-type="subgenus" reg="Larinus">L.</tp:taxon-name-part>) <tp:taxon-name-part taxon-name-part-type="species" reg="capsulatus">capsulatus</tp:taxon-name-part></tp:taxon-name> Gültekin, 2008 based on five larval morphological characters: (1) frons with 6 or 7 <italic>fs</italic>; (2) postlabium with 4 or 5 setae; (3) stipes with 2 long <italic>sts</italic>; (4) prodorsum on meso- and metathorax with 3 <italic>prs</italic>; and (5) dorsal part of body distinctly spiculate; and two pupal morphological characters: (6) cuticle around setae dark-pigmented, visible spots formed; and (7) rostrum with 3 <italic>pas</italic> and only 1 <italic>rs.</italic> The primary differences between <italic><tp:taxon-name><tp:taxon-name-part taxon-name-part-type="genus" reg="Larinus">L.</tp:taxon-name-part> <tp:taxon-name-part taxon-name-part-type="species" reg="vulpes">vulpes</tp:taxon-name-part></tp:taxon-name></italic> and <italic><tp:taxon-name><tp:taxon-name-part taxon-name-part-type="genus" reg="Larinus">L.</tp:taxon-name-part> <tp:taxon-name-part taxon-name-part-type="species" reg="inaequalicollis">inaequalicollis</tp:taxon-name-part></tp:taxon-name></italic> were as follow (see key to the immature stages of the <italic><tp:taxon-name><tp:taxon-name-part taxon-name-part-type="genus" reg="Larinus">Larinus</tp:taxon-name-part></tp:taxon-name></italic>): postepicranial setae <italic>pes<sub>1</sub></italic>–<italic>pes<sub>2</sub></italic> distinct (<italic>versus <tp:taxon-name><tp:taxon-name-part taxon-name-part-type="genus" reg="Larinus">L.</tp:taxon-name-part> <tp:taxon-name-part taxon-name-part-type="species" reg="inaequalicollis">inaequalicollis</tp:taxon-name-part></tp:taxon-name></italic> very small, indistinct); frons with 6 <italic>fs</italic> (<italic>versus</italic> with 7 <italic>fs</italic>); endocarina not distinct, its length is as half-length of frons or less (<italic>versus</italic> distinct, massive, approximately 2/3 the length of frons), and ligula with 2 very thin <italic>ligs</italic> (<italic>versus</italic> with 1 micro <italic>ligs</italic> and two sensillae). The primary differences between <italic><tp:taxon-name><tp:taxon-name-part taxon-name-part-type="genus" reg="Larinus">L.</tp:taxon-name-part> <tp:taxon-name-part taxon-name-part-type="species" reg="vulpes">vulpes</tp:taxon-name-part></tp:taxon-name></italic> and <italic><tp:taxon-name><tp:taxon-name-part taxon-name-part-type="genus" reg="Larinus">L.</tp:taxon-name-part> <tp:taxon-name-part taxon-name-part-type="species" reg="capsulatus">capsulatus</tp:taxon-name-part></tp:taxon-name></italic> were are as follows (see key to the immature stages of the <italic><tp:taxon-name><tp:taxon-name-part taxon-name-part-type="genus" reg="Larinus">Larinus</tp:taxon-name-part></tp:taxon-name></italic>): postlabium with 4 setae (<italic>versus <tp:taxon-name><tp:taxon-name-part taxon-name-part-type="genus" reg="Larinus">L.</tp:taxon-name-part> <tp:taxon-name-part taxon-name-part-type="species" reg="capsulatus">capsulatus</tp:taxon-name-part></tp:taxon-name></italic> with 5 setae); meso- and metathorax with 6–7 <italic>as</italic>, 6 <italic>ss</italic> and 6–9 <italic>eps</italic> (<italic>versus</italic> with 4 <italic>as</italic>, 4 <italic>ss</italic> and 5 <italic>eps</italic>); abdominal segments I–VII with fewer than 14 <italic>pds</italic> and more than 10 <italic>eps</italic> (<italic>versus</italic> more than 15 <italic>pds</italic> and 8 or fewer <italic>eps</italic>); and lateral lobe of abdominal segment X with 2 setae (<italic>versus</italic> 3 setae).</p><p>Moreover, detailed descriptions of immature stages of <italic><tp:taxon-name><tp:taxon-name-part taxon-name-part-type="genus" reg="Larinus">Larinus</tp:taxon-name-part></tp:taxon-name></italic> species are also important for further studies on generic and evidently also subgeneric taxonomic relationships within <tp:taxon-name><tp:taxon-name-part taxon-name-part-type="genus" reg="Lixini">Lixini</tp:taxon-name-part></tp:taxon-name> and to effectively protect endangered species and promote the use of larvae of <italic><tp:taxon-name><tp:taxon-name-part taxon-name-part-type="genus" reg="Larinus">Larinus</tp:taxon-name-part></tp:taxon-name></italic> species as potential biological control agents against weeds <!--PageBreak--><!--PageBreak-->(e.g., <italic><tp:taxon-name><tp:taxon-name-part taxon-name-part-type="genus" reg="Carduus">Carduus</tp:taxon-name-part></tp:taxon-name></italic>, <italic><tp:taxon-name><tp:taxon-name-part taxon-name-part-type="genus" reg="Cirsium">Cirsium</tp:taxon-name-part></tp:taxon-name></italic>, <italic><tp:taxon-name><tp:taxon-name-part taxon-name-part-type="genus" reg="Echinops">Echinops</tp:taxon-name-part></tp:taxon-name></italic>). Species identification of larvae with morphological evidence is relatively easy, and it is generally much cheaper than identification by molecular methods (<xref ref-type="bibr" rid="B19">Hirsch et al. 2010</xref>). The largest problem in the identification of the immature stages is the relatively low number of available larval descriptions in comparison to the many species only known at the adult stage. However, the problem is not exclusive to <tp:taxon-name><tp:taxon-name-part taxon-name-part-type="family">Curculionidae</tp:taxon-name-part></tp:taxon-name>, being common to many other beetle groups.</p><table-wrap id="T1" position="float" orientation="portrait"><label>Table 1.</label><caption><p>Larval setal index of species from the <tp:taxon-name><tp:taxon-name-part taxon-name-part-type="infraspecific-rank">subgenus</tp:taxon-name-part> <tp:taxon-name-part taxon-name-part-type="subgenus" reg="Larinus">Larinus</tp:taxon-name-part></tp:taxon-name>: (a) <italic><tp:taxon-name><tp:taxon-name-part taxon-name-part-type="genus" reg="Larinus">L.</tp:taxon-name-part> <tp:taxon-name-part taxon-name-part-type="species" reg="capsulatus">capsulatus</tp:taxon-name-part></tp:taxon-name></italic>, (b) <italic><tp:taxon-name><tp:taxon-name-part taxon-name-part-type="genus" reg="Larinus">L.</tp:taxon-name-part> <tp:taxon-name-part taxon-name-part-type="species" reg="fucatus">fucatus</tp:taxon-name-part></tp:taxon-name></italic>, (c) <italic><tp:taxon-name><tp:taxon-name-part taxon-name-part-type="genus" reg="Larinus">L.</tp:taxon-name-part> <tp:taxon-name-part taxon-name-part-type="species" reg="idoneus">idoneus</tp:taxon-name-part></tp:taxon-name></italic>, (d) <italic><tp:taxon-name><tp:taxon-name-part taxon-name-part-type="genus" reg="Larinus">L.</tp:taxon-name-part> <tp:taxon-name-part taxon-name-part-type="species" reg="inaequalicollis">inaequalicollis</tp:taxon-name-part></tp:taxon-name></italic>, (e) <italic><tp:taxon-name><tp:taxon-name-part taxon-name-part-type="genus" reg="Larinus">L.</tp:taxon-name-part> <tp:taxon-name-part taxon-name-part-type="species" reg="latus">latus</tp:taxon-name-part></tp:taxon-name></italic>, (f) <italic><tp:taxon-name><tp:taxon-name-part taxon-name-part-type="genus" reg="Larinus">L.</tp:taxon-name-part> <tp:taxon-name-part taxon-name-part-type="species" reg="pollinis">pollinis</tp:taxon-name-part></tp:taxon-name></italic>, (g) <italic><tp:taxon-name><tp:taxon-name-part taxon-name-part-type="genus" reg="Larinus">L.</tp:taxon-name-part> <tp:taxon-name-part taxon-name-part-type="species" reg="sibiricus">sibiricus</tp:taxon-name-part></tp:taxon-name></italic> and (h) <italic><tp:taxon-name><tp:taxon-name-part taxon-name-part-type="genus" reg="Larinus">L.</tp:taxon-name-part> <tp:taxon-name-part taxon-name-part-type="species" reg="vulpes">vulpes</tp:taxon-name-part></tp:taxon-name></italic> (italics – micro-setae; Σ – uncountable, defined as more than 50; ? – no data).</p></caption><table id="TID0EIQBI" rules="all"><tbody><tr><th rowspan="1" colspan="2">Part of body</th><th rowspan="1" colspan="1">a</th><th rowspan="1" colspan="1">b</th><th rowspan="1" colspan="1">c</th><th rowspan="1" colspan="1">d</th><th rowspan="1" colspan="1">e</th><th rowspan="1" colspan="1">f</th><th rowspan="1" colspan="1">g</th><th rowspan="1" colspan="1">h</th></tr><tr><td rowspan="4" colspan="1">
              <bold>Prothorax</bold>
            </td><td rowspan="1" colspan="1">Pronotal</td><td rowspan="1" colspan="1">~24</td><td rowspan="1" colspan="1">~26</td><td rowspan="1" colspan="1">12</td><td rowspan="1" colspan="1">26–29</td><td rowspan="1" colspan="1">12</td><td rowspan="1" colspan="1">Σ</td><td rowspan="1" colspan="1">32</td><td rowspan="1" colspan="1">~30–35</td></tr><tr><td rowspan="1" colspan="1">Pleural</td><td rowspan="1" colspan="1">18</td><td rowspan="1" colspan="1">2</td><td rowspan="1" colspan="1">2</td><td rowspan="1" colspan="1">11</td><td rowspan="1" colspan="1">2</td><td rowspan="1" colspan="1">5</td><td rowspan="1" colspan="1">2</td><td rowspan="1" colspan="1">20</td></tr><tr><td rowspan="1" colspan="1">Eusternal</td><td rowspan="1" colspan="1">5</td><td rowspan="1" colspan="1">?</td><td rowspan="1" colspan="1">1</td><td rowspan="1" colspan="1">10</td><td rowspan="1" colspan="1">2</td><td rowspan="1" colspan="1">5</td><td rowspan="1" colspan="1">3</td><td rowspan="1" colspan="1">12</td></tr><tr><td rowspan="1" colspan="1">Pedal area</td><td rowspan="1" colspan="1">12</td><td rowspan="1" colspan="1">?</td><td rowspan="1" colspan="1">7</td><td rowspan="1" colspan="1">11</td><td rowspan="1" colspan="1">8</td><td rowspan="1" colspan="1">12</td><td rowspan="1" colspan="1">7</td><td rowspan="1" colspan="1">10</td></tr><tr><td rowspan="8" colspan="1">
              <bold>Meso- Metathorax</bold>
            </td><td rowspan="1" colspan="1">Prodorsal</td><td rowspan="1" colspan="1">3–4</td><td rowspan="1" colspan="1">5–9</td><td rowspan="1" colspan="1">2</td><td rowspan="1" colspan="1">3</td><td rowspan="1" colspan="1">1</td><td rowspan="1" colspan="1">9</td><td rowspan="1" colspan="1">4</td><td rowspan="1" colspan="1">3</td></tr><tr><td rowspan="1" colspan="1">Postdorsal</td><td rowspan="1" colspan="1">14</td><td rowspan="1" colspan="1">18</td><td rowspan="1" colspan="1">5</td><td rowspan="1" colspan="1">14</td><td rowspan="1" colspan="1">4</td><td rowspan="1" colspan="1">0</td><td rowspan="1" colspan="1">11–12</td><td rowspan="1" colspan="1">13</td></tr><tr><td rowspan="1" colspan="1">Alar area</td><td rowspan="1" colspan="1">4</td><td rowspan="1" colspan="1">1</td><td rowspan="1" colspan="1">3</td><td rowspan="1" colspan="1">7</td><td rowspan="1" colspan="1">1</td><td rowspan="1" colspan="1">11</td><td rowspan="1" colspan="1">3–4</td><td rowspan="1" colspan="1">6–7</td></tr><tr><td rowspan="1" colspan="1">Spiracular area</td><td rowspan="1" colspan="1">4–5</td><td rowspan="1" colspan="1">?</td><td rowspan="1" colspan="1">?</td><td rowspan="1" colspan="1">?</td><td rowspan="1" colspan="1">?</td><td rowspan="1" colspan="1"/><td rowspan="1" colspan="1">?</td><td rowspan="1" colspan="1">6</td></tr><tr><td rowspan="1" colspan="1">Epipleural</td><td rowspan="1" colspan="1">4–5</td><td rowspan="1" colspan="1">5</td><td rowspan="1" colspan="1">1</td><td rowspan="1" colspan="1">8–9</td><td rowspan="1" colspan="1">4?</td><td rowspan="1" colspan="1">1–2</td><td rowspan="1" colspan="1">1</td><td rowspan="1" colspan="1">6–9</td></tr><tr><td rowspan="1" colspan="1">Pleural</td><td rowspan="1" colspan="1">12</td><td rowspan="1" colspan="1">2</td><td rowspan="1" colspan="1">2</td><td rowspan="1" colspan="1">8</td><td rowspan="1" colspan="1">2</td><td rowspan="1" colspan="1">5</td><td rowspan="1" colspan="1">2</td><td rowspan="1" colspan="1">14</td></tr><tr><td rowspan="1" colspan="1">Eusternal</td><td rowspan="1" colspan="1">5</td><td rowspan="1" colspan="1">6</td><td rowspan="1" colspan="1">1</td><td rowspan="1" colspan="1">4–5</td><td rowspan="1" colspan="1">2</td><td rowspan="1" colspan="1">5</td><td rowspan="1" colspan="1">2–3</td><td rowspan="1" colspan="1">13</td></tr><tr><td rowspan="1" colspan="1">Pedal area</td><td rowspan="1" colspan="1">12</td><td rowspan="1" colspan="1">7</td><td rowspan="1" colspan="1">7</td><td rowspan="1" colspan="1">11–12</td><td rowspan="1" colspan="1">8</td><td rowspan="1" colspan="1">12</td><td rowspan="1" colspan="1">8</td><td rowspan="1" colspan="1">10</td></tr><tr><td rowspan="14" colspan="1">
              <bold>Abd. segment I-VIII</bold>
            </td><td rowspan="1" colspan="1">Prodorsal I-VII</td><td rowspan="1" colspan="1">3</td><td rowspan="1" colspan="1">6</td><td rowspan="1" colspan="1">2</td><td rowspan="1" colspan="1">3</td><td rowspan="1" colspan="1">1</td><td rowspan="1" colspan="1">9</td><td rowspan="1" colspan="1">5</td><td rowspan="1" colspan="1">2</td></tr><tr><td rowspan="1" colspan="1">VIII</td><td rowspan="1" colspan="1">?</td><td rowspan="1" colspan="1">?</td><td rowspan="1" colspan="1">1</td><td rowspan="1" colspan="1">?</td><td rowspan="1" colspan="1">?</td><td rowspan="1" colspan="1">3</td><td rowspan="1" colspan="1">?</td><td rowspan="1" colspan="1">2</td></tr><tr><td rowspan="1" colspan="1">Postdorsal I-VII</td><td rowspan="1" colspan="1">19</td><td rowspan="1" colspan="1">24</td><td rowspan="1" colspan="1">8</td><td rowspan="1" colspan="1">17</td><td rowspan="1" colspan="1">8</td><td rowspan="1" colspan="1">~40</td><td rowspan="1" colspan="1">17</td><td rowspan="1" colspan="1">13</td></tr><tr><td rowspan="1" colspan="1">VIII</td><td rowspan="1" colspan="1">?</td><td rowspan="1" colspan="1">?</td><td rowspan="1" colspan="1">5</td><td rowspan="1" colspan="1">?</td><td rowspan="1" colspan="1">?</td><td rowspan="1" colspan="1">8</td><td rowspan="1" colspan="1">?</td><td rowspan="1" colspan="1">10</td></tr><tr><td rowspan="1" colspan="1">Spiracular I-VII</td><td rowspan="1" colspan="1">3</td><td rowspan="1" colspan="1">3</td><td rowspan="1" colspan="1">2</td><td rowspan="1" colspan="1">6</td><td rowspan="1" colspan="1">1</td><td rowspan="1" colspan="1">9</td><td rowspan="1" colspan="1">3</td><td rowspan="1" colspan="1">7</td></tr><tr><td rowspan="1" colspan="1">VIII</td><td rowspan="1" colspan="1">?</td><td rowspan="1" colspan="1">?</td><td rowspan="1" colspan="1">?</td><td rowspan="1" colspan="1">?</td><td rowspan="1" colspan="1">?</td><td rowspan="1" colspan="1">0</td><td rowspan="1" colspan="1">?</td><td rowspan="1" colspan="1">2</td></tr><tr><td rowspan="1" colspan="1">Epipleural I-VII</td><td rowspan="1" colspan="1">8</td><td rowspan="1" colspan="1">3</td><td rowspan="1" colspan="1">2</td><td rowspan="1" colspan="1">12</td><td rowspan="1" colspan="1">2</td><td rowspan="1" colspan="1">6</td><td rowspan="1" colspan="1">3</td><td rowspan="1" colspan="1">10–14</td></tr><tr><td rowspan="1" colspan="1">VIII</td><td rowspan="1" colspan="1">?</td><td rowspan="1" colspan="1">?</td><td rowspan="1" colspan="1">?</td><td rowspan="1" colspan="1">?</td><td rowspan="1" colspan="1">?</td><td rowspan="1" colspan="1">5</td><td rowspan="1" colspan="1">?</td><td rowspan="1" colspan="1">13</td></tr><tr><td rowspan="1" colspan="1">Pleural I-VII</td><td rowspan="1" colspan="1">7</td><td rowspan="1" colspan="1">1</td><td rowspan="1" colspan="1">2</td><td rowspan="1" colspan="1">6</td><td rowspan="1" colspan="1">2</td><td rowspan="1" colspan="1">3</td><td rowspan="1" colspan="1">1</td><td rowspan="1" colspan="1">9</td></tr><tr><td rowspan="1" colspan="1">VIII</td><td rowspan="1" colspan="1">?</td><td rowspan="1" colspan="1">?</td><td rowspan="1" colspan="1">?</td><td rowspan="1" colspan="1">?</td><td rowspan="1" colspan="1">?</td><td rowspan="1" colspan="1">3</td><td rowspan="1" colspan="1">?</td><td rowspan="1" colspan="1">9</td></tr><tr><td rowspan="1" colspan="1">Laterosternal I-VII</td><td rowspan="1" colspan="1">1</td><td rowspan="1" colspan="1">1</td><td rowspan="1" colspan="1">?</td><td rowspan="1" colspan="1">1</td><td rowspan="1" colspan="1">0</td><td rowspan="1" colspan="1">2</td><td rowspan="1" colspan="1">0</td><td rowspan="1" colspan="1">2</td></tr><tr><td rowspan="1" colspan="1">VIII</td><td rowspan="1" colspan="1">?</td><td rowspan="1" colspan="1">?</td><td rowspan="1" colspan="1">?</td><td rowspan="1" colspan="1">?</td><td rowspan="1" colspan="1">0</td><td rowspan="1" colspan="1">2</td><td rowspan="1" colspan="1">?</td><td rowspan="1" colspan="1">2</td></tr><tr><td rowspan="1" colspan="1">Eusternal I-VII</td><td rowspan="1" colspan="1">4</td><td rowspan="1" colspan="1">
              <italic>2</italic>
            </td><td rowspan="1" colspan="1">
              <italic>3</italic>
            </td><td rowspan="1" colspan="1">2</td><td rowspan="1" colspan="1">0</td><td rowspan="1" colspan="1">3</td><td rowspan="1" colspan="1">2</td><td rowspan="1" colspan="1">2</td></tr><tr><td rowspan="1" colspan="1">VIII</td><td rowspan="1" colspan="1">?</td><td rowspan="1" colspan="1">?</td><td rowspan="1" colspan="1">?</td><td rowspan="1" colspan="1">?</td><td rowspan="1" colspan="1">0</td><td rowspan="1" colspan="1">1</td><td rowspan="1" colspan="1">?</td><td rowspan="1" colspan="1">2</td></tr><tr><td rowspan="3" colspan="1">
              <bold>Abd. segment IX</bold>
            </td><td rowspan="1" colspan="1">Dorsal</td><td rowspan="1" colspan="1">5</td><td rowspan="1" colspan="1">?</td><td rowspan="1" colspan="1">6</td><td rowspan="1" colspan="1">12</td><td rowspan="1" colspan="1">5</td><td rowspan="1" colspan="1">6</td><td rowspan="1" colspan="1">7</td><td rowspan="1" colspan="1">7</td></tr><tr><td rowspan="1" colspan="1">Lateral</td><td rowspan="1" colspan="1">9</td><td rowspan="1" colspan="1">?</td><td rowspan="1" colspan="1">2</td><td rowspan="1" colspan="1">9</td><td rowspan="1" colspan="1">2</td><td rowspan="1" colspan="1">1</td><td rowspan="1" colspan="1">2</td><td rowspan="1" colspan="1">13</td></tr><tr><td rowspan="1" colspan="1">Sternal</td><td rowspan="1" colspan="1">11</td><td rowspan="1" colspan="1">?</td><td rowspan="1" colspan="1">2</td><td rowspan="1" colspan="1">3</td><td rowspan="1" colspan="1">2</td><td rowspan="1" colspan="1">1</td><td rowspan="1" colspan="1">1</td><td rowspan="1" colspan="1">4</td></tr><tr><td rowspan="1" colspan="1">
              <bold>Abd. segment X</bold>
            </td><td rowspan="1" colspan="1">Anal area</td><td rowspan="1" colspan="1">
              <italic>4</italic>
            </td><td rowspan="1" colspan="1">
              <italic>4</italic>
            </td><td rowspan="1" colspan="1">
              <italic>1</italic>
            </td><td rowspan="1" colspan="1">
              <italic>2</italic>
            </td><td rowspan="1" colspan="1">
              <italic>4</italic>
            </td><td rowspan="1" colspan="1">
              <italic>3</italic>
            </td><td rowspan="1" colspan="1">
              <italic>2</italic>
            </td><td rowspan="1" colspan="1">
              <italic>3</italic>
            </td></tr><tr><td rowspan="8" colspan="1">
              <bold>Head capsule</bold>
            </td><td rowspan="1" colspan="1">Dorsal</td><td rowspan="1" colspan="1">5</td><td rowspan="1" colspan="1">5</td><td rowspan="1" colspan="1">5</td><td rowspan="1" colspan="1">4</td><td rowspan="1" colspan="1">5</td><td rowspan="1" colspan="1">5</td><td rowspan="1" colspan="1">5</td><td rowspan="1" colspan="1">5</td></tr><tr><td rowspan="1" colspan="1">Posterior</td><td rowspan="1" colspan="1">
              <italic>2</italic>
            </td><td rowspan="1" colspan="1">
              <italic>2</italic>
            </td><td rowspan="1" colspan="1">
              <italic>0</italic>
            </td><td rowspan="1" colspan="1">
              <italic>1</italic>
            </td><td rowspan="1" colspan="1">
              <italic>0</italic>
            </td><td rowspan="1" colspan="1">
              <italic>0</italic>
            </td><td rowspan="1" colspan="1">
              <italic>1</italic>
            </td><td rowspan="1" colspan="1">
              <italic>3</italic>
            </td></tr><tr><td rowspan="1" colspan="1">Lateral</td><td rowspan="1" colspan="1">3</td><td rowspan="1" colspan="1">3</td><td rowspan="1" colspan="1">2</td><td rowspan="1" colspan="1">2</td><td rowspan="1" colspan="1">2</td><td rowspan="1" colspan="1">1</td><td rowspan="1" colspan="1">3</td><td rowspan="1" colspan="1">2</td></tr><tr><td rowspan="1" colspan="1">Ventral</td><td rowspan="1" colspan="1">?</td><td rowspan="1" colspan="1">?</td><td rowspan="1" colspan="1">?</td><td rowspan="1" colspan="1">?</td><td rowspan="1" colspan="1">?</td><td rowspan="1" colspan="1">1</td><td rowspan="1" colspan="1">?</td><td rowspan="1" colspan="1">2</td></tr><tr><td rowspan="1" colspan="1">Frontal</td><td rowspan="1" colspan="1">6</td><td rowspan="1" colspan="1">5</td><td rowspan="1" colspan="1">2</td><td rowspan="1" colspan="1">7</td><td rowspan="1" colspan="1">5</td><td rowspan="1" colspan="1">5</td><td rowspan="1" colspan="1">4</td><td rowspan="1" colspan="1">6</td></tr><tr><td rowspan="1" colspan="1">Clypeal</td><td rowspan="1" colspan="1">2</td><td rowspan="1" colspan="1">2</td><td rowspan="1" colspan="1">2</td><td rowspan="1" colspan="1">2</td><td rowspan="1" colspan="1">2</td><td rowspan="1" colspan="1">2</td><td rowspan="1" colspan="1">2</td><td rowspan="1" colspan="1">2</td></tr><tr><td rowspan="1" colspan="1">Labral</td><td rowspan="1" colspan="1">3</td><td rowspan="1" colspan="1">3</td><td rowspan="1" colspan="1">3</td><td rowspan="1" colspan="1">3</td><td rowspan="1" colspan="1">3</td><td rowspan="1" colspan="1">3</td><td rowspan="1" colspan="1">3</td><td rowspan="1" colspan="1">3</td></tr><tr><td rowspan="1" colspan="1">Mandibular</td><td rowspan="1" colspan="1">2</td><td rowspan="1" colspan="1">2</td><td rowspan="1" colspan="1">2</td><td rowspan="1" colspan="1">0</td><td rowspan="1" colspan="1">2</td><td rowspan="1" colspan="1">2</td><td rowspan="1" colspan="1">0</td><td rowspan="1" colspan="1">2</td></tr><tr><td rowspan="3" colspan="1">
              <bold>Epipharynx</bold>
            </td><td rowspan="1" colspan="1">Anterolateral</td><td rowspan="1" colspan="1">2</td><td rowspan="1" colspan="1">3</td><td rowspan="1" colspan="1">4</td><td rowspan="1" colspan="1">4</td><td rowspan="1" colspan="1">4</td><td rowspan="1" colspan="1">5</td><td rowspan="1" colspan="1">3</td><td rowspan="1" colspan="1">4</td></tr><tr><td rowspan="1" colspan="1">Anteromedial</td><td rowspan="1" colspan="1">?</td><td rowspan="1" colspan="1">2</td><td rowspan="1" colspan="1">2</td><td rowspan="1" colspan="1">3</td><td rowspan="1" colspan="1">4</td><td rowspan="1" colspan="1">2</td><td rowspan="1" colspan="1">2</td><td rowspan="1" colspan="1">3</td></tr><tr><td rowspan="1" colspan="1">Medial</td><td rowspan="1" colspan="1">?</td><td rowspan="1" colspan="1">0</td><td rowspan="1" colspan="1">2</td><td rowspan="1" colspan="1">
              <italic>2</italic>
            </td><td rowspan="1" colspan="1">0</td><td rowspan="1" colspan="1">
              <italic>2</italic>
            </td><td rowspan="1" colspan="1">2</td><td rowspan="1" colspan="1">2</td></tr><tr><td rowspan="5" colspan="1">
              <bold>Maxilla</bold>
            </td><td rowspan="1" colspan="1">Lacinia (dorsal)</td><td rowspan="1" colspan="1">7</td><td rowspan="1" colspan="1">9</td><td rowspan="1" colspan="1">8</td><td rowspan="1" colspan="1">9</td><td rowspan="1" colspan="1">8</td><td rowspan="1" colspan="1">10</td><td rowspan="1" colspan="1">8</td><td rowspan="1" colspan="1">9</td></tr><tr><td rowspan="1" colspan="1">Lacinia (ventral)</td><td rowspan="1" colspan="1">3</td><td rowspan="1" colspan="1">5</td><td rowspan="1" colspan="1">6</td><td rowspan="1" colspan="1">3</td><td rowspan="1" colspan="1">4</td><td rowspan="1" colspan="1">4</td><td rowspan="1" colspan="1">4</td><td rowspan="1" colspan="1">5</td></tr><tr><td rowspan="1" colspan="1">Palpal</td><td rowspan="1" colspan="1">
              <italic>1</italic>
            </td><td rowspan="1" colspan="1">
              <italic>1</italic>
            </td><td rowspan="1" colspan="1">
              <italic>1</italic>
            </td><td rowspan="1" colspan="1">
              <italic>1</italic>
            </td><td rowspan="1" colspan="1">
              <italic>1</italic>
            </td><td rowspan="1" colspan="1">
              <italic>1</italic>
            </td><td rowspan="1" colspan="1">
              <italic>1</italic>
            </td><td rowspan="1" colspan="1">
              <italic>1</italic>
            </td></tr><tr><td rowspan="1" colspan="1">Stipital</td><td rowspan="1" colspan="1">2</td><td rowspan="1" colspan="1">1</td><td rowspan="1" colspan="1">1</td><td rowspan="1" colspan="1">2</td><td rowspan="1" colspan="1">1</td><td rowspan="1" colspan="1">1</td><td rowspan="1" colspan="1">1</td><td rowspan="1" colspan="1">2</td></tr><tr><td rowspan="1" colspan="1">Palpiferal</td><td rowspan="1" colspan="1">2</td><td rowspan="1" colspan="1">2</td><td rowspan="1" colspan="1">2</td><td rowspan="1" colspan="1">2</td><td rowspan="1" colspan="1">2</td><td rowspan="1" colspan="1">2</td><td rowspan="1" colspan="1">2</td><td rowspan="1" colspan="1">2</td></tr><tr><td rowspan="3" colspan="1">
              <bold>Labium</bold>
            </td><td rowspan="1" colspan="1">Postlabial</td><td rowspan="1" colspan="1">5</td><td rowspan="1" colspan="1">?</td><td rowspan="1" colspan="1">3</td><td rowspan="1" colspan="1">5</td><td rowspan="1" colspan="1">3</td><td rowspan="1" colspan="1">3</td><td rowspan="1" colspan="1">3</td><td rowspan="1" colspan="1">4</td></tr><tr><td rowspan="1" colspan="1">Prelabial</td><td rowspan="1" colspan="1">1</td><td rowspan="1" colspan="1">1</td><td rowspan="1" colspan="1">1</td><td rowspan="1" colspan="1">1</td><td rowspan="1" colspan="1">1</td><td rowspan="1" colspan="1">1</td><td rowspan="1" colspan="1">1</td><td rowspan="1" colspan="1">1</td></tr><tr><td rowspan="1" colspan="1">Ligular</td><td rowspan="1" colspan="1">
              <italic>2</italic>
            </td><td rowspan="1" colspan="1">
              <italic>2</italic>
            </td><td rowspan="1" colspan="1">
              <italic>2</italic>
            </td><td rowspan="1" colspan="1">
              <italic>2</italic>
            </td><td rowspan="1" colspan="1">
              <italic>2</italic>
            </td><td rowspan="1" colspan="1">
              <italic>2</italic>
            </td><td rowspan="1" colspan="1">
              <italic>3</italic>
            </td><td rowspan="1" colspan="1">
              <italic>2</italic>
            </td></tr></tbody></table></table-wrap><table-wrap id="T2" position="float" orientation="portrait"><label>Table 2.</label><caption><p>Pupal setal index of selected <italic><tp:taxon-name><tp:taxon-name-part taxon-name-part-type="genus" reg="Larinus">Larinus</tp:taxon-name-part></tp:taxon-name></italic> species: (a) <italic><tp:taxon-name><tp:taxon-name-part taxon-name-part-type="genus" reg="Larinus">L.</tp:taxon-name-part> <tp:taxon-name-part taxon-name-part-type="species" reg="idoneus">idoneus</tp:taxon-name-part></tp:taxon-name></italic>, (b) <italic><tp:taxon-name><tp:taxon-name-part taxon-name-part-type="genus" reg="Larinus">L.</tp:taxon-name-part> <tp:taxon-name-part taxon-name-part-type="species" reg="inaequalicolllis">inaequalicolllis</tp:taxon-name-part></tp:taxon-name></italic>, (c) <italic><tp:taxon-name><tp:taxon-name-part taxon-name-part-type="genus" reg="Larinus">L.</tp:taxon-name-part> <tp:taxon-name-part taxon-name-part-type="species" reg="obtusus">obtusus</tp:taxon-name-part></tp:taxon-name></italic>, (d) <italic><tp:taxon-name><tp:taxon-name-part taxon-name-part-type="genus" reg="Larinus">L.</tp:taxon-name-part> <tp:taxon-name-part taxon-name-part-type="species" reg="pollinis">pollinis</tp:taxon-name-part></tp:taxon-name></italic>, (e) <italic><tp:taxon-name><tp:taxon-name-part taxon-name-part-type="genus" reg="Larinus">L.</tp:taxon-name-part> <tp:taxon-name-part taxon-name-part-type="species" reg="sibiricus">sibiricus</tp:taxon-name-part></tp:taxon-name></italic>, (f) <italic><tp:taxon-name><tp:taxon-name-part taxon-name-part-type="genus" reg="Larinus">L.</tp:taxon-name-part> <tp:taxon-name-part taxon-name-part-type="species" reg="sturnus">sturnus</tp:taxon-name-part></tp:taxon-name></italic>, (g) <italic><tp:taxon-name><tp:taxon-name-part taxon-name-part-type="genus" reg="Larinus">L.</tp:taxon-name-part> <tp:taxon-name-part taxon-name-part-type="species" reg="turbinatus">turbinatus</tp:taxon-name-part></tp:taxon-name></italic> and (h) <italic><tp:taxon-name><tp:taxon-name-part taxon-name-part-type="genus" reg="Larinus">L.</tp:taxon-name-part> <tp:taxon-name-part taxon-name-part-type="species" reg="vulpes">vulpes</tp:taxon-name-part></tp:taxon-name></italic> (Σ – uncountable, defined as more than 50; ? – no data).</p></caption><table id="TID0ELTDI" rules="all"><tbody><tr><th rowspan="1" colspan="2">Part of body</th><th rowspan="1" colspan="1">a</th><th rowspan="1" colspan="1">b</th><th rowspan="1" colspan="1">c</th><th rowspan="1" colspan="1">d</th><th rowspan="1" colspan="1">e</th><th rowspan="1" colspan="1">f</th><th rowspan="1" colspan="1">g</th><th rowspan="1" colspan="1">h</th></tr><tr><td rowspan="4" colspan="1">
              <bold>Head capsule</bold>
            </td><td rowspan="1" colspan="1">vertical s.</td><td rowspan="1" colspan="1">-</td><td rowspan="1" colspan="1">1</td><td rowspan="1" colspan="1">1</td><td rowspan="1" colspan="1">1</td><td rowspan="1" colspan="1">2</td><td rowspan="1" colspan="1">1</td><td rowspan="1" colspan="1">-</td><td rowspan="1" colspan="1">1</td></tr><tr><td rowspan="1" colspan="1">super orbital s.</td><td rowspan="1" colspan="1">1</td><td rowspan="1" colspan="1">2</td><td rowspan="1" colspan="1">2</td><td rowspan="1" colspan="1">3</td><td rowspan="1" colspan="1">2</td><td rowspan="1" colspan="1">2</td><td rowspan="1" colspan="1">1</td><td rowspan="1" colspan="1">2</td></tr><tr><td rowspan="1" colspan="1">orbital s.</td><td rowspan="1" colspan="1">2</td><td rowspan="1" colspan="1">1</td><td rowspan="1" colspan="1">1</td><td rowspan="1" colspan="1">1</td><td rowspan="1" colspan="1">1</td><td rowspan="1" colspan="1">1</td><td rowspan="1" colspan="1">2</td><td rowspan="1" colspan="1">1</td></tr><tr><td rowspan="1" colspan="1">post antennal s.</td><td rowspan="1" colspan="1">5</td><td rowspan="1" colspan="1">4</td><td rowspan="1" colspan="1">4</td><td rowspan="1" colspan="1">4</td><td rowspan="1" colspan="1">4</td><td rowspan="1" colspan="1">4</td><td rowspan="1" colspan="1">3</td><td rowspan="1" colspan="1">3</td></tr><tr><td rowspan="2" colspan="1">
              <bold>Rostrum</bold>
            </td><td rowspan="1" colspan="1">rostral s.</td><td rowspan="1" colspan="1">3</td><td rowspan="1" colspan="1">2</td><td rowspan="1" colspan="1">1</td><td rowspan="1" colspan="1">8</td><td rowspan="1" colspan="1">5</td><td rowspan="1" colspan="1">4</td><td rowspan="1" colspan="1">1</td><td rowspan="1" colspan="1">1</td></tr><tr><td rowspan="1" colspan="1">epistomal s.</td><td rowspan="1" colspan="1">2</td><td rowspan="1" colspan="1">1</td><td rowspan="1" colspan="1">0</td><td rowspan="1" colspan="1">1</td><td rowspan="1" colspan="1">1</td><td rowspan="1" colspan="1">1</td><td rowspan="1" colspan="1">1</td><td rowspan="1" colspan="1">2</td></tr><tr><td rowspan="6" colspan="1">
              <bold>Prothorax</bold>
            </td><td rowspan="1" colspan="1">superapical s.</td><td rowspan="1" colspan="1">1</td><td rowspan="1" colspan="1">1</td><td rowspan="1" colspan="1">Σ</td><td rowspan="1" colspan="1">1</td><td rowspan="1" colspan="1">1</td><td rowspan="1" colspan="1">1</td><td rowspan="1" colspan="1">1</td><td rowspan="1" colspan="1">-</td></tr><tr><td rowspan="1" colspan="1">apical s.</td><td rowspan="1" colspan="1">0</td><td rowspan="1" colspan="1">0</td><td rowspan="1" colspan="1">Σ</td><td rowspan="1" colspan="1">0</td><td rowspan="1" colspan="1">0</td><td rowspan="1" colspan="1">0</td><td rowspan="1" colspan="1">2</td><td rowspan="1" colspan="1">2</td></tr><tr><td rowspan="1" colspan="1">lateral s.</td><td rowspan="1" colspan="1">~14</td><td rowspan="1" colspan="1">5</td><td rowspan="1" colspan="1">Σ</td><td rowspan="1" colspan="1">10</td><td rowspan="1" colspan="1">5</td><td rowspan="1" colspan="1">6</td><td rowspan="1" colspan="1">5</td><td rowspan="1" colspan="1">5</td></tr><tr><td rowspan="1" colspan="1">superlateral s.</td><td rowspan="1" colspan="1">5</td><td rowspan="1" colspan="1">1</td><td rowspan="1" colspan="1">Σ</td><td rowspan="1" colspan="1">4</td><td rowspan="1" colspan="1">1</td><td rowspan="1" colspan="1">2</td><td rowspan="1" colspan="1">-</td><td rowspan="1" colspan="1">2</td></tr><tr><td rowspan="1" colspan="1">discal s.</td><td rowspan="1" colspan="1">2</td><td rowspan="1" colspan="1">2</td><td rowspan="1" colspan="1">Σ</td><td rowspan="1" colspan="1">3</td><td rowspan="1" colspan="1">2</td><td rowspan="1" colspan="1">2</td><td rowspan="1" colspan="1">1</td><td rowspan="1" colspan="1">3</td></tr><tr><td rowspan="1" colspan="1">posterolateral s.</td><td rowspan="1" colspan="1">19</td><td rowspan="1" colspan="1">4</td><td rowspan="1" colspan="1">Σ</td><td rowspan="1" colspan="1">21</td><td rowspan="1" colspan="1">4</td><td rowspan="1" colspan="1">4</td><td rowspan="1" colspan="1">3</td><td rowspan="1" colspan="1">6</td></tr><tr><td rowspan="1" colspan="2">
              <bold>Mesothorax</bold>
            </td><td rowspan="1" colspan="1">6</td><td rowspan="1" colspan="1">12</td><td rowspan="1" colspan="1">6</td><td rowspan="1" colspan="1">Σ</td><td rowspan="1" colspan="1">16</td><td rowspan="1" colspan="1">6</td><td rowspan="1" colspan="1">6</td><td rowspan="1" colspan="1">~14</td></tr><tr><td rowspan="1" colspan="2">
              <bold>Metathorax</bold>
            </td><td rowspan="1" colspan="1">6</td><td rowspan="1" colspan="1">12</td><td rowspan="1" colspan="1">6</td><td rowspan="1" colspan="1">Σ</td><td rowspan="1" colspan="1">16</td><td rowspan="1" colspan="1">6</td><td rowspan="1" colspan="1">6</td><td rowspan="1" colspan="1">~14</td></tr><tr><td rowspan="3" colspan="1">
              <bold>Abd. segment I-VII</bold>
            </td><td rowspan="1" colspan="1">dorsal</td><td rowspan="1" colspan="1">~20</td><td rowspan="1" colspan="1">9</td><td rowspan="1" colspan="1">Σ</td><td rowspan="1" colspan="1">~40</td><td rowspan="1" colspan="1">9</td><td rowspan="1" colspan="1">9</td><td rowspan="1" colspan="1">8</td><td rowspan="1" colspan="1">~25</td></tr><tr><td rowspan="1" colspan="1">ventral</td><td rowspan="1" colspan="1">3</td><td rowspan="1" colspan="1">3</td><td rowspan="1" colspan="1">3</td><td rowspan="1" colspan="1">3</td><td rowspan="1" colspan="1">3</td><td rowspan="1" colspan="1">3</td><td rowspan="1" colspan="1">4</td><td rowspan="1" colspan="1">3</td></tr><tr><td rowspan="1" colspan="1">lateral</td><td rowspan="1" colspan="1">~20</td><td rowspan="1" colspan="1">4</td><td rowspan="1" colspan="1">7</td><td rowspan="1" colspan="1">~20</td><td rowspan="1" colspan="1">4</td><td rowspan="1" colspan="1">4</td><td rowspan="1" colspan="1">2</td><td rowspan="1" colspan="1">3</td></tr><tr><td rowspan="3" colspan="1">
              <bold>Abd. segment VIII</bold>
            </td><td rowspan="1" colspan="1">dorsal</td><td rowspan="1" colspan="1">8</td><td rowspan="1" colspan="1">9</td><td rowspan="1" colspan="1">Σ</td><td rowspan="1" colspan="1">~10</td><td rowspan="1" colspan="1">8</td><td rowspan="1" colspan="1">8</td><td rowspan="1" colspan="1">8</td><td rowspan="1" colspan="1">~10</td></tr><tr><td rowspan="1" colspan="1">ventral</td><td rowspan="1" colspan="1">3</td><td rowspan="1" colspan="1">3</td><td rowspan="1" colspan="1">Σ</td><td rowspan="1" colspan="1">3</td><td rowspan="1" colspan="1">3</td><td rowspan="1" colspan="1">3</td><td rowspan="1" colspan="1">4</td><td rowspan="1" colspan="1">4</td></tr><tr><td rowspan="1" colspan="1">lateral</td><td rowspan="1" colspan="1">~10</td><td rowspan="1" colspan="1">4</td><td rowspan="1" colspan="1">7</td><td rowspan="1" colspan="1">~20</td><td rowspan="1" colspan="1">4</td><td rowspan="1" colspan="1">4</td><td rowspan="1" colspan="1">2</td><td rowspan="1" colspan="1">3</td></tr><tr><td rowspan="2" colspan="1">
              <bold>Abd. segment IX</bold>
            </td><td rowspan="1" colspan="1">ventral</td><td rowspan="1" colspan="1">?</td><td rowspan="1" colspan="1">2</td><td rowspan="1" colspan="1">3</td><td rowspan="1" colspan="1">5</td><td rowspan="1" colspan="1">4</td><td rowspan="1" colspan="1">4</td><td rowspan="1" colspan="1">?</td><td rowspan="1" colspan="1">?</td></tr><tr><td rowspan="1" colspan="1">dorsal</td><td rowspan="1" colspan="1">?</td><td rowspan="1" colspan="1">1</td><td rowspan="1" colspan="1">2</td><td rowspan="1" colspan="1">Σ</td><td rowspan="1" colspan="1">1</td><td rowspan="1" colspan="1">3</td><td rowspan="1" colspan="1">?</td><td rowspan="1" colspan="1">?</td></tr><tr><td rowspan="1" colspan="2">
              <bold>Legs-femoral</bold>
            </td><td rowspan="1" colspan="1">3</td><td rowspan="1" colspan="1">3</td><td rowspan="1" colspan="1">3</td><td rowspan="1" colspan="1">6</td><td rowspan="1" colspan="1">3</td><td rowspan="1" colspan="1">3</td><td rowspan="1" colspan="1">3</td><td rowspan="1" colspan="1">3(4)</td></tr></tbody></table></table-wrap><!--PageBreak--></tp:treatment-sec><ref-list><ref id="B9"><mixed-citation xmlns:xlink="http://www.w3.org/1999/xlink" xlink:type="simple">
          <person-group><name name-style="western"><surname>Gardner</surname><given-names>JCM</given-names></name></person-group> (<year>1934</year>) <article-title>Immature stages of Indian <tp:taxon-name><tp:taxon-name-part taxon-name-part-type="order">Coleoptera</tp:taxon-name-part></tp:taxon-name> (14) (<tp:taxon-name><tp:taxon-name-part taxon-name-part-type="family">Curculionidae</tp:taxon-name-part></tp:taxon-name>).</article-title> <source>Indian Forest Records</source> <volume>20</volume>(<issue>2</issue>): <fpage>1</fpage>–<lpage>48</lpage>.</mixed-citation></ref><ref id="B48"><mixed-citation xmlns:xlink="http://www.w3.org/1999/xlink" xlink:type="simple">
          <person-group><name name-style="western"><surname>Scherf</surname><given-names>H</given-names></name></person-group> (<year>1964</year>) <article-title>Die Entwicklungsstadien der mitteleuropäischen Curculioniden (Morphologie, Bionomie, Ökologie).</article-title> <source>Abhandlungen der Senckenbergischen Naturforschenden Gesellschaft</source> <volume>506</volume>: <fpage>1</fpage>–<lpage>335</lpage>.</mixed-citation></ref><ref id="B30"><mixed-citation xmlns:xlink="http://www.w3.org/1999/xlink" xlink:type="simple">
          <person-group><name name-style="western"><surname>Lee</surname><given-names>CY</given-names></name><name name-style="western"><surname>Morimoto</surname><given-names>K</given-names></name></person-group> (<year>1988</year>) <article-title>Larvae of the family <tp:taxon-name><tp:taxon-name-part taxon-name-part-type="family">Curculionidae</tp:taxon-name-part></tp:taxon-name> of Japan. Part 2. <tp:taxon-name><tp:taxon-name-part taxon-name-part-type="subfamily">Hyperinae</tp:taxon-name-part></tp:taxon-name> to <tp:taxon-name><tp:taxon-name-part taxon-name-part-type="subfamily">Cioninae</tp:taxon-name-part></tp:taxon-name> (<tp:taxon-name><tp:taxon-name-part taxon-name-part-type="class">Insecta</tp:taxon-name-part></tp:taxon-name>: <tp:taxon-name><tp:taxon-name-part taxon-name-part-type="order">Coleoptera</tp:taxon-name-part></tp:taxon-name>).</article-title> <source>Journal of the Faculty of Agriculture Kyushu University</source> <volume>33</volume>(<issue>1–2</issue>): <fpage>131</fpage>–<lpage>152</lpage>.</mixed-citation></ref><ref id="B45"><mixed-citation xmlns:xlink="http://www.w3.org/1999/xlink" xlink:type="simple">
          <person-group><name name-style="western"><surname>Nikulina</surname><given-names>O</given-names></name><name name-style="western"><surname>Gültekin</surname><given-names>L</given-names></name><name name-style="western"><surname>Güçlü</surname><given-names>S</given-names></name></person-group> (<year>2004</year>) <article-title>Larval morphology of the capitulum weevil, <italic><tp:taxon-name><tp:taxon-name-part taxon-name-part-type="genus">Larinus</tp:taxon-name-part> <tp:taxon-name-part taxon-name-part-type="species">latus</tp:taxon-name-part></tp:taxon-name></italic> (Herbst) (<tp:taxon-name><tp:taxon-name-part taxon-name-part-type="order">Coleoptera</tp:taxon-name-part></tp:taxon-name>, <tp:taxon-name><tp:taxon-name-part taxon-name-part-type="family">Curculionidae</tp:taxon-name-part></tp:taxon-name>).</article-title> <source>New Zealand Journal of Zoology</source> <volume>31</volume>: <fpage>23</fpage>–<lpage>26</lpage>. <ext-link xlink:type="simple" ext-link-type="doi" xlink:href="10.1080/03014223.2004.9518355">https://doi.org/10.1080/03014223.2004.9518355</ext-link></mixed-citation></ref><ref id="B67"><mixed-citation xmlns:xlink="http://www.w3.org/1999/xlink" xlink:type="simple">
          <person-group><name name-style="western"><surname>Zotov</surname><given-names>AA</given-names></name></person-group> (<year>2009a</year>) <article-title>Morphology of the preimaginal stages of three species of weevil of the <italic><tp:taxon-name><tp:taxon-name-part taxon-name-part-type="genus">Lixini</tp:taxon-name-part></tp:taxon-name></italic> (<tp:taxon-name><tp:taxon-name-part taxon-name-part-type="order">Coleoptera</tp:taxon-name-part></tp:taxon-name>: <tp:taxon-name><tp:taxon-name-part taxon-name-part-type="family">Curculionidae</tp:taxon-name-part></tp:taxon-name>).</article-title> <source>Kavkazskiy Entomologicheskiy Byulleten – Caucasian Entomological Bulletin</source> <volume>5</volume>(<issue>1</issue>): <fpage>81</fpage>–<lpage>90</lpage>. [In Russian]</mixed-citation></ref><ref id="B69"><mixed-citation xmlns:xlink="http://www.w3.org/1999/xlink" xlink:type="simple">
          <person-group><name name-style="western"><surname>Zotov</surname><given-names>AA</given-names></name></person-group> (<year>2010</year>) <article-title>Morphology of preimaginal stages of the genus <italic><tp:taxon-name><tp:taxon-name-part taxon-name-part-type="genus">Larinus</tp:taxon-name-part></tp:taxon-name></italic> Dejean, 1821 (<tp:taxon-name><tp:taxon-name-part taxon-name-part-type="order">Coleoptera</tp:taxon-name-part></tp:taxon-name>: <tp:taxon-name><tp:taxon-name-part taxon-name-part-type="family">Curculionidae</tp:taxon-name-part></tp:taxon-name>). Part I.</article-title> <source>Kavkazskiy Entomologicheskiy Byulleten – Caucasian Entomological Bulletin</source> <volume>6</volume>(<issue>2</issue>): <fpage>171</fpage>–<lpage>178</lpage>. [In Russian]</mixed-citation></ref><ref id="B11"><mixed-citation xmlns:xlink="http://www.w3.org/1999/xlink" xlink:type="simple">
          <person-group><name name-style="western"><surname>Gosik</surname><given-names>R</given-names></name><name name-style="western"><surname>Skuhrovec</surname><given-names>J</given-names></name></person-group> (<year>2011</year>) <article-title>Descriptions of mature larvae and pupae of the genus <italic><tp:taxon-name><tp:taxon-name-part taxon-name-part-type="genus">Larinus</tp:taxon-name-part></tp:taxon-name></italic> (<tp:taxon-name><tp:taxon-name-part taxon-name-part-type="order">Coleoptera</tp:taxon-name-part></tp:taxon-name>: <tp:taxon-name><tp:taxon-name-part taxon-name-part-type="family">Curculionidae</tp:taxon-name-part></tp:taxon-name>, <tp:taxon-name><tp:taxon-name-part taxon-name-part-type="subfamily">Lixinae</tp:taxon-name-part></tp:taxon-name>).</article-title> <source>Zootaxa</source> <volume>3019</volume>: <fpage>1</fpage>–<lpage>25</lpage>.</mixed-citation></ref><ref id="B44"><mixed-citation xmlns:xlink="http://www.w3.org/1999/xlink" xlink:type="simple">
          <person-group><name name-style="western"><surname>Nikulina</surname><given-names>ON</given-names></name><name name-style="western"><surname>Gültekin</surname><given-names>L</given-names></name></person-group> (<year>2014</year>) <article-title>New data on the Larvae of the Weevil Genus <italic><tp:taxon-name><tp:taxon-name-part taxon-name-part-type="genus">Larinus</tp:taxon-name-part></tp:taxon-name></italic> Dejean, 1821 (<tp:taxon-name><tp:taxon-name-part taxon-name-part-type="order">Coleoptera</tp:taxon-name-part></tp:taxon-name>, <tp:taxon-name><tp:taxon-name-part taxon-name-part-type="family">Curculionidae</tp:taxon-name-part></tp:taxon-name>) from Northeastern Turkey.</article-title> <source>Entomological Review</source> <volume>94</volume>: <fpage>1010</fpage>–<lpage>1018</lpage>. [Original text published in Russian in Zoologicheskii Zhurnal 93(5): 641–650] <ext-link xlink:type="simple" ext-link-type="doi" xlink:href="10.1134/S0013873814070100">https://doi.org/10.1134/S0013873814070100</ext-link></mixed-citation></ref><ref id="B35"><mixed-citation xmlns:xlink="http://www.w3.org/1999/xlink" xlink:type="simple">
          <person-group><name name-style="western"><surname>May</surname><given-names>BM</given-names></name></person-group> (<year>1993</year>) <source>Fauna of New Zealand, 28. Larvae of <tp:taxon-name><tp:taxon-name-part taxon-name-part-type="superfamily">Curculionoidea</tp:taxon-name-part></tp:taxon-name> (<tp:taxon-name><tp:taxon-name-part taxon-name-part-type="class">Insecta</tp:taxon-name-part></tp:taxon-name>: <tp:taxon-name><tp:taxon-name-part taxon-name-part-type="order">Coleoptera</tp:taxon-name-part></tp:taxon-name>): a systematic overview.</source> <publisher-name>Manaaki Whenua Press</publisher-name>, <publisher-loc>Lincoln, New Zealand</publisher-loc>, <size units="page">226 pp</size>.</mixed-citation></ref><ref id="B36"><mixed-citation xmlns:xlink="http://www.w3.org/1999/xlink" xlink:type="simple">
          <person-group><name name-style="western"><surname>May</surname><given-names>BM</given-names></name></person-group> (<year>1994</year>) <article-title>An introduction to the immature stages of Australian <tp:taxon-name><tp:taxon-name-part taxon-name-part-type="superfamily">Curculionoidea</tp:taxon-name-part></tp:taxon-name>.</article-title> In: <person-group><name name-style="western"><surname>Zimmerman</surname><given-names>EC</given-names></name></person-group> (<role>Ed.</role>) <issue-title>Australian weevils (Coleoptera: Curculionidae).</issue-title> <source>Vol. 2. CSIRO, Melbourne</source>, <fpage>533</fpage>–<lpage>535</lpage>.</mixed-citation></ref><ref id="B41"><mixed-citation xmlns:xlink="http://www.w3.org/1999/xlink" xlink:type="simple">
          <person-group><name name-style="western"><surname>Nikulina</surname><given-names>ON</given-names></name></person-group> (<year>2001</year>) <article-title>Larval morphology of the weevil genus <italic><tp:taxon-name><tp:taxon-name-part taxon-name-part-type="genus">Lixus</tp:taxon-name-part></tp:taxon-name></italic> (<tp:taxon-name><tp:taxon-name-part taxon-name-part-type="order">Coleoptera</tp:taxon-name-part></tp:taxon-name>, <tp:taxon-name><tp:taxon-name-part taxon-name-part-type="family">Curculionidae</tp:taxon-name-part></tp:taxon-name>) from Middle Asia.</article-title> <source>Entomological Review</source> <volume>81</volume>: <fpage>809</fpage>–<lpage>823</lpage>. [Original text published in Russian in Zoologicheskiy Zhurnal 80 (10): 183–195]</mixed-citation></ref><ref id="B42"><mixed-citation xmlns:xlink="http://www.w3.org/1999/xlink" xlink:type="simple">
          <person-group><name name-style="western"><surname>Nikulina</surname><given-names>ON</given-names></name></person-group> (<year>2007</year>) <article-title>New data on larvae of weevils of the genus <italic><tp:taxon-name><tp:taxon-name-part taxon-name-part-type="genus">Lixus</tp:taxon-name-part></tp:taxon-name></italic> (<tp:taxon-name><tp:taxon-name-part taxon-name-part-type="order">Coleoptera</tp:taxon-name-part></tp:taxon-name>, <tp:taxon-name><tp:taxon-name-part taxon-name-part-type="family">Curculionidae</tp:taxon-name-part></tp:taxon-name>) from Central Asia.</article-title> <source>Entomological Review</source> <volume>87</volume>: <fpage>750</fpage>–<lpage>756</lpage>. [Original text published in Russian in Zoologicheskiy Zhurnal 86(9): 1086–1092] <ext-link xlink:type="simple" ext-link-type="doi" xlink:href="10.1134/s0013873807060103">https://doi.org/10.1134/s0013873807060103</ext-link></mixed-citation></ref><ref id="B68"><mixed-citation xmlns:xlink="http://www.w3.org/1999/xlink" xlink:type="simple">
          <person-group><name name-style="western"><surname>Zotov</surname><given-names>AA</given-names></name></person-group> (<year>2009b</year>) <article-title>Morphology of the preimaginal stages of weevil <italic><tp:taxon-name><tp:taxon-name-part taxon-name-part-type="genus">Lixus</tp:taxon-name-part> <tp:taxon-name-part taxon-name-part-type="species">iridis</tp:taxon-name-part></tp:taxon-name></italic> Olivier, 1807 (<tp:taxon-name><tp:taxon-name-part taxon-name-part-type="order">Coleoptera</tp:taxon-name-part></tp:taxon-name>: <tp:taxon-name><tp:taxon-name-part taxon-name-part-type="family">Curculionidae</tp:taxon-name-part></tp:taxon-name>).</article-title> <source>Kavkazskiy Entomologicheskiy Byulleten – Caucasian Entomological Bulletin</source> <volume>5</volume>(<issue>2</issue>): <fpage>249</fpage>–<lpage>252</lpage>. [In Russian]</mixed-citation></ref><ref id="B43"><mixed-citation xmlns:xlink="http://www.w3.org/1999/xlink" xlink:type="simple">
          <person-group><name name-style="western"><surname>Nikulina</surname><given-names>ON</given-names></name><name name-style="western"><surname>Gültekin</surname><given-names>L</given-names></name></person-group> (<year>2011</year>) <article-title>Larval morphology of <italic><tp:taxon-name><tp:taxon-name-part taxon-name-part-type="genus">Lixus</tp:taxon-name-part> <tp:taxon-name-part taxon-name-part-type="species">cardui</tp:taxon-name-part></tp:taxon-name></italic> Olivier and <italic><tp:taxon-name><tp:taxon-name-part taxon-name-part-type="genus">Lixus</tp:taxon-name-part> <tp:taxon-name-part taxon-name-part-type="species">filiformis</tp:taxon-name-part></tp:taxon-name></italic> (Fabricius) (<tp:taxon-name><tp:taxon-name-part taxon-name-part-type="order">Coleoptera</tp:taxon-name-part></tp:taxon-name>: <tp:taxon-name><tp:taxon-name-part taxon-name-part-type="family">Curculionidae</tp:taxon-name-part></tp:taxon-name>): biological control agents for Scotch and musk thistles.</article-title> <source>Australian Journal of Entomology</source> <volume>50</volume>: <fpage>253</fpage>–<lpage>257</lpage>. <ext-link xlink:type="simple" ext-link-type="doi" xlink:href="10.1111/j.1440-6055.2011.00810.x">https://doi.org/10.1111/j.1440-6055.2011.00810.x</ext-link></mixed-citation></ref><ref id="B12"><mixed-citation xmlns:xlink="http://www.w3.org/1999/xlink" xlink:type="simple">
          <person-group><name name-style="western"><surname>Gosik</surname><given-names>R</given-names></name><name name-style="western"><surname>Wanat</surname><given-names>M</given-names></name></person-group> (<year>2014</year>) <article-title>Descriptions of immature stages of the weevil <italic><tp:taxon-name><tp:taxon-name-part taxon-name-part-type="genus">Lixus</tp:taxon-name-part> <tp:taxon-name-part taxon-name-part-type="species">punctiventris</tp:taxon-name-part></tp:taxon-name></italic> Boheman, 1835 (<tp:taxon-name><tp:taxon-name-part taxon-name-part-type="order">Coleoptera</tp:taxon-name-part></tp:taxon-name>, <tp:taxon-name><tp:taxon-name-part taxon-name-part-type="family">Curculionidae</tp:taxon-name-part></tp:taxon-name>, <tp:taxon-name><tp:taxon-name-part taxon-name-part-type="genus">Lixini</tp:taxon-name-part></tp:taxon-name>).</article-title> <source>Zootaxa</source> <volume>3754</volume>(<issue>2</issue>): <fpage>159</fpage>–<lpage>172</lpage>. <ext-link xlink:type="simple" ext-link-type="doi" xlink:href="10.11646/zootaxa.3754.2.5">https://doi.org/10.11646/zootaxa.3754.2.5</ext-link></mixed-citation></ref><ref id="B52"><mixed-citation xmlns:xlink="http://www.w3.org/1999/xlink" xlink:type="simple">
          <person-group><name name-style="western"><surname>Skuhrovec</surname><given-names>J</given-names></name><name name-style="western"><surname>Volovnik</surname><given-names>S</given-names></name></person-group> (<year>2015</year>) <article-title>Biology and morphology of immature stages of <italic><tp:taxon-name><tp:taxon-name-part taxon-name-part-type="genus">Lixus</tp:taxon-name-part> <tp:taxon-name-part taxon-name-part-type="species">canescens</tp:taxon-name-part></tp:taxon-name></italic> (<tp:taxon-name><tp:taxon-name-part taxon-name-part-type="order">Coleoptera</tp:taxon-name-part></tp:taxon-name>: <tp:taxon-name><tp:taxon-name-part taxon-name-part-type="family">Curculionidae</tp:taxon-name-part></tp:taxon-name>: <tp:taxon-name><tp:taxon-name-part taxon-name-part-type="subfamily">Lixinae</tp:taxon-name-part></tp:taxon-name>).</article-title> <source>Zootaxa</source> <volume>4033</volume>(<issue>3</issue>): <fpage>350</fpage>–<lpage>362</lpage>. <ext-link xlink:type="simple" ext-link-type="doi" xlink:href="10.11646/zootaxa.4033.3.2">https://doi.org/10.11646/zootaxa.4033.3.2</ext-link></mixed-citation></ref><ref id="B59"><mixed-citation xmlns:xlink="http://www.w3.org/1999/xlink" xlink:type="simple">
          <person-group><name name-style="western"><surname>Trnka</surname><given-names>F</given-names></name><name name-style="western"><surname>Stejskal</surname><given-names>R</given-names></name><name name-style="western"><surname>Skuhrovec</surname><given-names>J</given-names></name></person-group> (<year>2016</year>) <article-title>The morphology of the immature stages of two rare <italic><tp:taxon-name><tp:taxon-name-part taxon-name-part-type="genus">Lixus</tp:taxon-name-part></tp:taxon-name></italic> species (<tp:taxon-name><tp:taxon-name-part taxon-name-part-type="order">Coleoptera</tp:taxon-name-part></tp:taxon-name>, <tp:taxon-name><tp:taxon-name-part taxon-name-part-type="family">Curculionidae</tp:taxon-name-part></tp:taxon-name>, <tp:taxon-name><tp:taxon-name-part taxon-name-part-type="subfamily">Lixinae</tp:taxon-name-part></tp:taxon-name>) and notes on their biology.</article-title> <source>ZooKeys</source> <volume>604</volume>: <fpage>87</fpage>–<lpage>116</lpage>. <ext-link xlink:type="simple" ext-link-type="doi" xlink:href="10.3897/zookeys.604.9018">https://doi.org/10.3897/zookeys.604.9018</ext-link></mixed-citation></ref><ref id="B70"><mixed-citation xmlns:xlink="http://www.w3.org/1999/xlink" xlink:type="simple">
          <person-group><name name-style="western"><surname>Zotov</surname><given-names>AA</given-names></name></person-group> (<year>2011</year>) <article-title>Morphology of the preimaginal stages of weevils of the tribe <tp:taxon-name><tp:taxon-name-part taxon-name-part-type="tribe">Cleonini</tp:taxon-name-part></tp:taxon-name> <italic>sensu lato</italic> (<tp:taxon-name><tp:taxon-name-part taxon-name-part-type="order">Coleoptera</tp:taxon-name-part></tp:taxon-name>: <tp:taxon-name><tp:taxon-name-part taxon-name-part-type="family">Curculionidae</tp:taxon-name-part></tp:taxon-name>).</article-title> <source>Kavkazskiy Entomologicheskiy Byulleten – Caucasian Entomological Bulletin</source> <volume>7</volume>(<issue>2</issue>): <fpage>153</fpage>–<lpage>162</lpage>. [In Russian]</mixed-citation></ref><ref id="B53"><mixed-citation xmlns:xlink="http://www.w3.org/1999/xlink" xlink:type="simple">
          <person-group><name name-style="western"><surname>Stejskal</surname><given-names>R</given-names></name><name name-style="western"><surname>Trnka</surname><given-names>F</given-names></name><name name-style="western"><surname>Skuhrovec</surname><given-names>J</given-names></name></person-group> (<year>2014</year>) <article-title>Biology and morphology of immature stages of <italic><tp:taxon-name><tp:taxon-name-part taxon-name-part-type="genus">Coniocleonus</tp:taxon-name-part> <tp:taxon-name-part taxon-name-part-type="species">nigrosuturatus</tp:taxon-name-part></tp:taxon-name></italic> (<tp:taxon-name><tp:taxon-name-part taxon-name-part-type="order">Coleoptera</tp:taxon-name-part></tp:taxon-name>: <tp:taxon-name><tp:taxon-name-part taxon-name-part-type="family">Curculionidae</tp:taxon-name-part></tp:taxon-name>: <tp:taxon-name><tp:taxon-name-part taxon-name-part-type="subfamily">Lixinae</tp:taxon-name-part></tp:taxon-name>).</article-title> <source>Acta Entomologica Musei Nationalis Pragae</source> <volume>54</volume>(<issue>1</issue>): <fpage>337</fpage>–<lpage>354</lpage>.</mixed-citation></ref><ref id="B58"><mixed-citation xmlns:xlink="http://www.w3.org/1999/xlink" xlink:type="simple">
          <person-group><name name-style="western"><surname>Trnka</surname><given-names>F</given-names></name><name name-style="western"><surname>Stejskal</surname><given-names>R</given-names></name><name name-style="western"><surname>Skuhrovec</surname><given-names>J</given-names></name></person-group> (<year>2015</year>) <article-title>Biology and morphology of immature stages of <italic><tp:taxon-name><tp:taxon-name-part taxon-name-part-type="genus">Adosomus</tp:taxon-name-part> <tp:taxon-name-part taxon-name-part-type="species">roridus</tp:taxon-name-part></tp:taxon-name></italic> (<tp:taxon-name><tp:taxon-name-part taxon-name-part-type="order">Coleoptera</tp:taxon-name-part></tp:taxon-name>: <tp:taxon-name><tp:taxon-name-part taxon-name-part-type="family">Curculionidae</tp:taxon-name-part></tp:taxon-name>: <tp:taxon-name><tp:taxon-name-part taxon-name-part-type="subfamily">Lixinae</tp:taxon-name-part></tp:taxon-name>).</article-title> <source>Zootaxa</source> <volume>4021</volume>(<issue>3</issue>): <fpage>433</fpage>–<lpage>446</lpage>. <ext-link xlink:type="simple" ext-link-type="doi" xlink:href="10.11646/zootaxa.4021.3.3">https://doi.org/10.11646/zootaxa.4021.3.3</ext-link></mixed-citation></ref><ref id="B19"><mixed-citation xmlns:xlink="http://www.w3.org/1999/xlink" xlink:type="simple">
          <person-group><name name-style="western"><surname>Hirsch</surname><given-names>J</given-names></name><name name-style="western"><surname>Sprick</surname><given-names>P</given-names></name><name name-style="western"><surname>Reineke</surname><given-names>A</given-names></name></person-group> (<year>2010</year>) <article-title/> <source>Journal of Economic Entomology</source> <volume>103</volume>: <fpage>898</fpage>–<lpage>907</lpage>. <ext-link xlink:type="simple" ext-link-type="doi" xlink:href="10.1603/EC09381">https://doi.org/10.1603/EC09381</ext-link></mixed-citation></ref></ref-list></tp:taxon-treatment>
